# Supplementary material for: Transcriptome Analysis Unveils Gln3 Role in Amino Acids Assimilation and Fluconazole Resistance in Candida glabrata
Source: J Microbiol Biotechnol. 2021 Apr 21;31(5):659–66. doi: 10.4014/jmb.2012.12034 (PMC9705932; doi:10.4014/jmb.2012.12034)
Supplement: Supplementary file 2 [file jmb-31-5-659-supple2.xlsx]

## Sheet: Genes with expression evidence
Gene ID	logFC	logCPM	PValue	FDR
CAGL0A02233g	4.91671	11.6873	0	0
CAGL0G05269g	4.75017	10.3145	0	0
CAGL0J04202g	3.23037	11.2534	0	0
CAGL0J11550g	5.76429	9.44623	7.16889252115649e-321	7.91266388506236e-318
CAGL0L09383g	2.59573	9.67738	1.75773047101324e-312	1.55207600590469e-309
CAGL0L05456g	2.67191	9.60294	1.11879e-291	8.23242e-289
CAGL0A01826g	5.5817	9.71899	2.01302e-272	1.26964e-269
CAGL0J04180g	2.79699	9.60349	1.59981e-258	8.82897e-256
CAGL0D05082g	2.28304	12.8693	1.22107e-249	5.99001e-247
CAGL0G05544g	4.04241	9.59846	1.0793e-246	4.76512e-244
CAGL0A02211g	3.26804	13.6816	2.07731e-239	8.33757e-237
CAGL0K02519g	3.65531	7.87167	1.46451e-231	5.38816e-229
CAGL0B02563g	3.14577	9.42592	6.947e-228	2.35931e-225
CAGL0K10142g	2.19767	10.9898	2.58368e-220	8.14782e-218
CAGL0G01738g	2.45102	11.3709	1.39452e-216	4.10452e-214
CAGL0C05027g	3.3792	8.63484	2.4997e-213	6.8976e-211
CAGL0H03993g	2.13252	10.3171	1.74621e-209	4.535e-207
CAGL0D00176g	-2.85083	9.84964	1.28353e-205	3.14823e-203
CAGL0K04631g	3.66075	7.98049	3.19913e-201	7.43377e-199
CAGL0B02475g	5.26261	8.47216	3.56456e-187	7.86878e-185
CAGL0K12518g	3.0354	7.59624	1.92447e-169	4.04597e-167
CAGL0F07777g	3.18959	9.18312	5.51355e-168	1.10647e-165
CAGL0J02508g	2.66592	8.70845	1.72746e-167	3.31596e-165
CAGL0J04268g	1.80171	9.32718	6.61683e-167	1.21722e-164
CAGL0H07469g	3.16697	7.60213	6.96152e-165	1.2294e-162
CAGL0J11836g	3.05289	8.32073	1.30403e-160	2.21434e-158
CAGL0C04587g	2.96715	8.4676	8.60147e-151	1.4065e-148
CAGL0F08085g	2.50041	8.21939	1.91568e-147	3.02061e-145
CAGL0J04466g	-2.10065	9.1035	4.22385e-146	6.43044e-144
CAGL0L00649g	4.13818	9.42182	9.88319e-146	1.45448e-143
CAGL0L00759g	-1.72056	9.75848	1.0773e-142	1.53429e-140
CAGL0H07579g	-1.99588	9.54	2.61302e-141	3.60515e-139
CAGL0E05632g	3.18923	9.10285	8.8608e-138	1.18547e-135
CAGL0I08305g	2.76614	7.76948	1.12126e-136	1.45598e-134
CAGL0D06600g	2.44544	8.37938	3.21986e-136	4.06163e-134
CAGL0G02673g	1.41892	10.1711	7.62876e-134	9.35583e-132
CAGL0K10868g	2.38836	8.92495	1.82601e-133	2.17887e-131
CAGL0A01782g	2.31986	13.2874	7.87534e-133	9.1499e-131
CAGL0J06028g	-5.01787	7.89381	3.69755e-131	4.18582e-129
CAGL0C00539g	2.37293	8.37365	2.28473e-130	2.52178e-128
CAGL0I07865g	2.77055	7.87159	1.12265e-125	1.20891e-123
CAGL0E04554g	2.01374	7.93051	1.28479e-120	1.35056e-118
CAGL0B04939g	2.24629	7.6521	2.01701e-118	2.07095e-116
CAGL0M11242g	-1.71752	8.50984	8.32629e-116	8.35468e-114
CAGL0M03773g	-1.93165	8.04371	6.97237e-113	6.84067e-111
CAGL0D01265g	-1.65384	11.3021	1.1274e-112	1.08206e-110
CAGL0M09020g	4.23243	6.4591	2.13742e-110	2.00781e-108
CAGL0D06424g	1.52733	10.4217	2.82996e-110	2.60298e-108
CAGL0J04004g	2.84853	7.45008	1.13403e-109	1.02179e-107
CAGL0E01881g	1.89735	9.13979	1.06249e-108	9.38176e-107
CAGL0H04257g	-3.81973	7.79541	2.76352e-108	2.39234e-106
CAGL0M03465g	3.35328	6.73714	3.39502e-107	2.8825e-105
CAGL0G05830g	1.86013	9.68172	4.48325e-106	3.73463e-104
CAGL0L02167g	4.04606	6.6888	3.79205e-105	3.10035e-103
CAGL0F02717g	3.49039	7.22003	4.41392e-103	3.54317e-101
CAGL0J02552g	2.58385	9.09219	6.49215e-102	5.08542e-100
CAGL0M05445g	2.61919	7.56026	6.56555e-102	5.08542e-100
CAGL0K05357g	-1.4986	10.7308	2.05005e-98	1.56051e-96
CAGL0A03740g	3.58694	7.57755	6.06132e-98	4.53572e-96
CAGL0E05984g	4.16515	7.22628	1.66365e-97	1.22417e-95
CAGL0M13541g	1.63044	8.42661	7.52379e-97	5.4455e-95
CAGL0D03894g	2.80287	7.50095	1.12099e-96	7.98254e-95
CAGL0F04807g	1.99764	8.90255	4.43973e-96	3.11133e-94
CAGL0K06281g	-2.20546	7.40096	1.00837e-95	6.95615e-94
CAGL0E02255g	-1.05387	10.6067	7.53105e-95	5.11532e-93
CAGL0D06688g	1.63839	10.9426	2.35896e-93	1.578e-91
CAGL0K08338g	-1.27529	9.18803	4.31312e-92	2.84215e-90
CAGL0M13189g	1.68275	8.22473	4.60905e-92	2.9925e-90
CAGL0F06325g	2.33145	7.48396	5.676e-92	3.63182e-90
CAGL0K08624g	1.6979	8.12171	7.79319e-92	4.91528e-90
CAGL0K03685g	-1.35196	11.1353	1.26736e-91	7.88085e-90
SACB	9.73721	5.80414	7.15341e-91	4.38643e-89
CAGL0G00308g	1.4969	9.91755	1.4204e-90	8.59049e-89
CAGL0B03509g	1.57639	8.10266	1.50637e-90	8.98736e-89
CAGL0G03773g	1.80389	9.5584	3.95267e-90	2.3268e-88
CAGL0L10868g	-2.59968	7.58887	1.22455e-88	7.11365e-87
CAGL0K12034g	1.90065	8.29303	1.43715e-86	8.2403e-85
CAGL0K08382g	-1.16567	11.5788	2.07759e-86	1.17597e-84
CAGL0I05610g	2.43567	10.3505	1.13355e-84	6.33497e-83
CAGL0F04895g	1.43785	10.0187	1.62074e-84	8.94446e-83
CAGL0F00605g	2.01779	12.0606	2.49729e-84	1.36118e-82
CAGL0C02739g	1.5862	8.29348	4.0784e-84	2.19587e-82
CAGL0B02860g	1.4895	9.56794	1.89932e-81	1.0103e-79
CAGL0E01793g	-1.32244	8.50128	6.69386e-79	3.51826e-77
CAGL0M12551g	2.48486	9.91182	1.08726e-78	5.64735e-77
CAGL0K06083g	-1.37515	8.3246	1.52489e-78	7.82835e-77
CAGL0E01815g	1.25731	9.1723	1.6334e-78	8.28905e-77
CAGL0L08910g	1.35975	10.1566	3.20154e-77	1.60623e-75
CAGL0C03223g	1.89999	9.97515	3.3441e-77	1.6589e-75
CAGL0H02101g	1.61878	10.3376	4.18597e-77	2.05345e-75
CAGL0L04510g	-1.38353	11.1956	9.08072e-77	4.40565e-75
CAGL0G07623g	1.17703	9.4123	9.41567e-77	4.5185e-75
CAGL0M11902g	1.60977	9.08717	1.06996e-76	5.07943e-75
CAGL0J03058g	2.47376	6.80318	2.88663e-76	1.3558e-74
CAGL0L03982g	1.93974	7.3082	1.29343e-74	6.01106e-73
CAGL0G08712g	1.35435	9.13528	8.66388e-74	3.98448e-72
CAGL0I05390g	1.65277	8.65271	1.26135e-72	5.7411e-71
CAGL0L04598g	1.47134	9.44635	1.65543e-72	7.45788e-71
CAGL0M02211g	1.14255	9.78392	5.60146e-72	2.49802e-70
CAGL0H02387g	1.63864	8.5868	1.30801e-71	5.77486e-70
CAGL0F03267g	2.01812	7.11294	6.32499e-70	2.76484e-68
CAGL0E05676g	1.95916	7.18013	1.95793e-69	8.47478e-68
CAGL0H02409g	-1.10627	10.0534	3.18042e-69	1.36326e-67
CAGL0L09108g	2.89584	7.79491	3.21518e-69	1.36491e-67
CAGL0M13651g	1.15917	8.62378	1.61621e-68	6.79578e-67
CAGL0E06644g	3.1069	6.21894	1.91561e-68	7.9787e-67
CAGL0J08569g	-4.39775	5.74419	2.09635e-67	8.64989e-66
CAGL0A02321g	2.10018	8.51679	4.36784e-67	1.78556e-65
CAGL0I01166g	-2.05819	7.02284	1.2333e-66	4.99544e-65
CAGL0B01122g	-2.07159	8.46556	2.24795e-66	9.02245e-65
CAGL0E04092g	2.49043	7.82648	3.85913e-66	1.53496e-64
CAGL0K09350g	1.68707	7.45886	4.81857e-66	1.89946e-64
CAGL0G06380g	1.47773	7.78625	1.37554e-65	5.37434e-64
CAGL0L08448g	1.41928	11.527	3.39626e-64	1.31531e-62
CAGL0M06655g	-1.65032	7.90638	4.60869e-64	1.76934e-62
CAGL0M02629g	1.52577	7.66655	6.82917e-64	2.59921e-62
CAGL0A01540g	-1.03892	11.8474	3.34026e-63	1.26045e-61
CAGL0K07337g	1.68585	7.53844	3.49683e-63	1.30835e-61
CAGL0D00858g	-1.04804	10.7975	9.03498e-63	3.35205e-61
CAGL0H09460g	2.82431	6.44295	1.6545e-62	6.08719e-61
CAGL0G09064g	2.93352	7.7697	3.2442e-62	1.18373e-60
CAGL0H10098g	-1.54613	7.97505	1.49962e-61	5.4269e-60
CAGL0E05016g	-1.39862	8.29826	1.61667e-61	5.80292e-60
CAGL0H00418g	1.28997	8.03385	4.55546e-61	1.62196e-59
CAGL0L07766g	2.76029	6.25921	7.68764e-61	2.71527e-59
CAGL0G03289g	1.22269	9.44325	1.63149e-60	5.71668e-59
CAGL0B00902g	-1.37901	9.31934	1.96208e-60	6.82092e-59
CAGL0L06820g	1.32669	8.72816	6.41723e-60	2.21344e-58
CAGL0H06699g	1.44634	8.38993	5.94318e-59	2.03404e-57
CAGL0K02123g	-0.900487	12.1174	7.53309e-59	2.55835e-57
CAGL0M06677g	-1.32673	9.262	8.16796e-59	2.75279e-57
CAGL0D00616g	-0.928558	11.0896	5.59736e-58	1.87215e-56
CAGL0I07205g	1.04897	8.92038	6.12194e-58	2.03221e-56
CAGL0G05698g	2.0506	7.1252	3.00183e-57	9.89037e-56
CAGL0A01045g	1.3353	8.97574	3.5582e-57	1.16366e-55
CAGL0G06072g	1.61245	7.35304	5.65009e-57	1.8342e-55
CAGL0D00286g	1.42202	7.64846	3.58568e-56	1.15553e-54
CAGL0J09812g	1.0447	9.96474	4.42473e-56	1.41559e-54
CAGL0H10076g	-1.59722	9.32963	7.37007e-56	2.34093e-54
CAGL0J05830g	1.65264	7.26721	8.06257e-56	2.54259e-54
CAGL0D01716g	-2.26785	6.53799	2.00419e-55	6.27553e-54
CAGL0L13431g	2.95083	5.98366	1.05151e-54	3.26931e-53
CAGL0J02530g	1.83246	6.97435	1.5561e-54	4.80433e-53
CAGL0J00451g	2.08842	6.67151	2.64492e-54	8.10926e-53
CAGL0L02937g	-1.28951	8.76168	4.9028e-54	1.49282e-52
CAGL0M13101g	1.75547	7.03775	6.55699e-53	1.98282e-51
CAGL0G05335g	1.48614	9.55403	1.47587e-52	4.43264e-51
CAGL0L08118g	-0.908608	11.3346	2.70711e-52	8.0756e-51
CAGL0J08294g	1.82805	7.15022	2.74065e-52	8.12078e-51
CAGL0J05720g	-1.51473	7.39422	2.96044e-52	8.71357e-51
CAGL0E01991g	-0.869136	11.3931	3.38542e-51	9.89844e-50
CAGL0H09042g	-1.49006	8.03891	4.10113e-51	1.19122e-49
CAGL0K10906g	-0.861244	10.7665	8.0517e-51	2.32342e-49
CAGL0L07546g	1.19866	8.5979	8.60956e-51	2.46826e-49
CAGL0G05588g	1.58114	8.02256	1.23222e-50	3.50983e-49
CAGL0I01496g	0.944376	10.0065	1.317e-50	3.72727e-49
CAGL0K12848g	-1.09521	8.19511	2.88999e-50	8.12695e-49
CAGL0M07139g	-0.941826	9.11366	4.59043e-50	1.28271e-48
CAGL0F03553g	-1.80513	6.90107	8.00533e-50	2.22286e-48
CAGL0E01309g	0.949294	8.8724	1.53006e-49	4.22202e-48
CAGL0C03443g	-1.45036	8.70232	1.82527e-49	5.00533e-48
CAGL0J00737g	-0.795391	11.5021	2.86545e-49	7.80925e-48
CAGL0D05214g	-0.809054	11.9244	5.57259e-49	1.50939e-47
CAGL0L03377g	3.56781	5.50415	6.51706e-49	1.75444e-47
CAGL0I10472g	1.00523	9.43844	4.38421e-48	1.17311e-46
CAGL0L05742g	1.45983	7.35041	6.09199e-48	1.62025e-46
CAGL0I05874g	0.874186	10.7158	6.31193e-48	1.66869e-46
CAGL0F07579g	1.03415	8.66511	9.55179e-48	2.51019e-46
CAGL0I05962g	1.2818	7.93547	1.00521e-47	2.62604e-46
CAGL0I10516g	1.34065	9.11557	2.49099e-47	6.46924e-46
CAGL0J03234g	-1.08166	12.1059	3.36954e-47	8.69973e-46
CAGL0C05137g	0.868933	10.5186	3.94736e-47	1.01323e-45
CAGL0K03421g	1.30948	7.79439	6.7119e-47	1.71289e-45
CAGL0K01771g	-2.23147	6.33067	8.07682e-47	2.04938e-45
CAGL0H04851g	2.12885	6.77474	1.00685e-46	2.54014e-45
CAGL0L10043g	1.36171	7.47524	2.56401e-46	6.43189e-45
CAGL0K05247g	3.7246	5.39865	2.59281e-46	6.46739e-45
CAGL0F00363g	-1.37752	8.52361	3.34166e-46	8.28844e-45
CAGL0A04829g	1.30777	11.5125	4.31527e-46	1.06435e-44
CAGL0J00561g	-1.46491	7.29647	4.64395e-46	1.13906e-44
CAGL0M10439g	1.18165	7.84373	5.40325e-46	1.31797e-44
CAGL0I00814g	-0.815555	11.1654	5.44348e-46	1.32049e-44
CAGL0B01078g	1.31165	7.56295	5.76517e-46	1.39089e-44
CAGL0M12881g	-1.04705	8.83758	5.86712e-46	1.40779e-44
CAGL0I07315g	-1.78351	7.0833	6.16705e-46	1.47176e-44
CAGL0G01452g	-1.10944	8.01846	7.11837e-46	1.68966e-44
CAGL0B02431g	1.28187	8.42319	7.47444e-46	1.76469e-44
CAGL0D00418g	1.32523	7.52842	8.80429e-46	2.0676e-44
CAGL0H04037g	1.47243	7.25583	9.03932e-46	2.11157e-44
CAGL0M12386g	-1.0133	9.38458	1.06654e-45	2.47831e-44
CAGL0K07656g	-1.27379	7.64346	1.18961e-45	2.7498e-44
CAGL0G01078g	-0.83774	11.5581	3.07891e-45	7.07989e-44
CAGL0E04994g	-1.00692	11.2048	3.559e-45	8.14145e-44
CAGL0K12210g	-1.82089	6.73552	4.14809e-45	9.44011e-44
CAGL0D02618g	1.03022	8.23521	7.08474e-45	1.60406e-43
CAGL0C03267g	1.24848	7.69616	1.1305e-44	2.54651e-43
CAGL0E01705g	1.1412	9.51638	1.30454e-44	2.92363e-43
CAGL0G02849g	1.1992	8.16494	1.73951e-44	3.87875e-43
CAGL0M12474g	2.18173	6.27986	1.77168e-44	3.93064e-43
CAGL0F04213g	0.776007	10.3237	5.35956e-44	1.18312e-42
CAGL0H03641g	-1.17641	7.96178	6.61994e-44	1.45408e-42
CAGL0C01595g	-0.992217	8.40483	8.05168e-44	1.75981e-42
CAGL0G01254g	-1.30254	8.39321	1.46951e-43	3.19599e-42
CAGL0J06374g	-1.02294	10.5455	1.99022e-43	4.30726e-42
CAGL0D00198g	1.81084	7.27832	3.91071e-43	8.42233e-42
CAGL0A03212g	1.00922	8.34126	4.06637e-43	8.71506e-42
CAGL0B04323g	1.15637	7.8614	4.16833e-43	8.89042e-42
CAGL0C03740g	1.01702	8.72302	4.23871e-43	8.99708e-42
CAGL0B03619g	1.13898	8.48851	4.86488e-43	1.02768e-41
CAGL0A03872g	0.905465	8.95809	7.03289e-43	1.47858e-41
CAGL0K02475g	-1.738	6.75605	1.46454e-42	3.06443e-41
CAGL0L04356g	1.68914	7.09626	1.6576e-42	3.45202e-41
CAGL0E03762g	1.70224	6.89508	1.93872e-42	4.01852e-41
CAGL0B01203g	-0.87792	11.3555	2.22141e-42	4.58295e-41
CAGL0L10978g	-1.3906	7.30163	2.63998e-42	5.42117e-41
CAGL0G08866g	-2.25216	6.16	2.79036e-42	5.70345e-41
CAGL0K02145g	-1.0233	8.46661	2.9051e-42	5.9106e-41
CAGL0I04708g	-0.948708	8.65437	7.61756e-42	1.54273e-40
CAGL0F08107g	0.987771	9.23986	1.53426e-41	3.09303e-40
CAGL0E00803g	1.33562	8.12006	4.71377e-41	9.45968e-40
CAGL0M02387g	2.24812	6.09827	4.76178e-41	9.51278e-40
CAGL0C04169g	1.48446	7.30608	5.38074e-41	1.07009e-39
CAGL0H02563g	0.974008	11.7029	8.32386e-41	1.64797e-39
CAGL0L03245g	-1.91572	6.44092	1.90903e-40	3.76266e-39
CAGL0L12914g	1.17481	9.38649	2.21968e-40	4.35551e-39
CAGL0G01826g	-0.83069	10.8728	2.45161e-40	4.78932e-39
CAGL0L10582g	1.04365	8.4943	2.71922e-40	5.28871e-39
CAGL0G03795g	-0.939034	10.618	2.86145e-40	5.54092e-39
CAGL0C00671g	1.3236	7.66488	3.59352e-40	6.92812e-39
CAGL0F04719g	1.31299	9.19	4.65734e-40	8.94007e-39
CAGL0K08426g	-0.969835	8.37326	4.92689e-40	9.41655e-39
CAGL0I07117g	0.916458	9.10223	4.97225e-40	9.46229e-39
CAGL0K04719g	-1.24515	7.94505	6.10738e-40	1.15726e-38
CAGL0K05401g	1.19228	9.73143	1.7557e-39	3.31257e-38
CAGL0K11616g	-1.21251	7.53993	2.86803e-39	5.38824e-38
CAGL0D00869g	-0.996398	9.9134	3.37885e-39	6.32103e-38
CAGL0K03459g	1.62739	8.10112	3.50653e-39	6.52734e-38
CAGL0M12430g	-1.90238	8.88399	3.5187e-39	6.52734e-38
CAGL0J09306g	1.38895	7.16762	3.77215e-39	6.96821e-38
CAGL0G09977g	1.39888	7.52721	5.44934e-39	1.00245e-37
CAGL0K04191g	1.2569	7.4296	5.58722e-39	1.02355e-37
CAGL0K05709g	1.8803	6.6438	1.34881e-38	2.46074e-37
CAGL0J01309g	1.17589	7.5829	1.57131e-38	2.85486e-37
CAGL0F01705g	-1.25437	7.41702	2.44809e-38	4.42963e-37
CAGL0K03113g	-1.05008	10.6154	4.97002e-38	8.95617e-37
CAGL0I02134g	2.56303	5.7153	6.6892e-38	1.20052e-36
CAGL0J09020g	1.45185	7.01136	7.72386e-38	1.3806e-36
CAGL0F05329g	-0.785451	9.72761	7.99832e-38	1.42389e-36
CAGL0F00825g	1.30595	7.26604	1.34958e-37	2.39293e-36
CAGL0F01463g	-0.702776	10.8813	1.37364e-37	2.42584e-36
CAGL0F04609g	1.17817	7.54737	1.47461e-37	2.59378e-36
CAGL0J08162g	1.21945	7.44446	1.75311e-37	3.07142e-36
CAGL0B03993g	-1.17812	8.3923	3.04789e-37	5.31874e-36
CAGL0H06787g	1.62119	7.21651	4.91528e-37	8.54369e-36
CAGL0G05940g	-0.879071	11.4987	5.48411e-37	9.49503e-36
CAGL0M05995g	0.775234	9.39606	6.16682e-37	1.06354e-35
CAGL0L11088g	-2.11748	6.08565	6.25542e-37	1.07462e-35
CAGL0D00704g	0.899268	8.52276	8.92148e-37	1.52668e-35
CAGL0G09713g	-1.16289	10.9564	9.8059e-37	1.67155e-35
CAGL0L04840g	-0.745509	12.2806	1.70272e-36	2.89136e-35
CAGL0J00583g	1.14261	7.89665	2.24391e-36	3.79573e-35
CAGL0J07216g	-0.788758	9.98336	2.69847e-36	4.54723e-35
CAGL0I06380g	1.82028	6.38753	3.31157e-36	5.55916e-35
CAGL0B01100g	1.29456	7.23814	3.44604e-36	5.76298e-35
CAGL0J03212g	-1.56794	8.56116	3.66217e-36	6.10131e-35
CAGL0G00220g	0.7496	9.60316	5.13467e-36	8.52239e-35
CAGL0L08547g	-1.8262	6.38511	5.50514e-36	9.10307e-35
CAGL0G07227g	-1.01664	11.8559	7.8849e-36	1.29895e-34
CAGL0J00429g	0.758624	10.2862	9.04333e-36	1.48425e-34
CAGL0D02640g	3.29118	11.5742	1.11385e-35	1.82134e-34
CAGL0J06050g	0.776412	10.3861	1.49626e-35	2.43763e-34
CAGL0B04059g	1.28041	7.22466	3.19587e-35	5.18741e-34
CAGL0G02915g	0.727928	10.103	5.35493e-35	8.66008e-34
CAGL0J07238g	-0.803858	11.2041	5.7549e-35	9.27295e-34
CAGL0I04004g	1.55679	6.9874	1.58527e-34	2.54509e-33
CAGL0K04037g	1.15902	7.45722	1.6921e-34	2.70674e-33
CAGL0I01232g	-1.61435	6.61559	2.21176e-34	3.52525e-33
CAGL0L00583g	1.6616	6.52669	2.27755e-34	3.61704e-33
CAGL0K06033g	-1.08309	8.88687	2.91205e-34	4.60813e-33
CAGL0M06633g	1.03819	7.73895	5.2077e-34	8.21142e-33
CAGL0M05593g	-0.970562	9.11115	8.78523e-34	1.38031e-32
CAGL0F08503g	-1.29385	7.138	1.20757e-33	1.89057e-32
CAGL0E03652g	1.2156	7.28163	2.00589e-33	3.12932e-32
CAGL0I05236g	0.8798	8.87123	2.50794e-33	3.89879e-32
CAGL0J09108g	-0.814492	9.6433	2.7246e-33	4.22074e-32
CAGL0G00286g	0.722046	9.44295	3.16665e-33	4.88837e-32
CAGL0D01980g	1.14786	7.42507	3.50011e-33	5.38432e-32
CAGL0C01793g	1.0009	8.423	3.64071e-33	5.58115e-32
CAGL0L03267g	-2.04957	7.61449	3.73778e-33	5.71014e-32
CAGL0E04752g	-0.762734	9.12882	3.80913e-33	5.79907e-32
CAGL0F03883g	1.07128	7.72133	3.88515e-33	5.89448e-32
CAGL0I01276g	-1.60973	6.56879	3.95517e-33	5.98016e-32
CAGL0I04862g	1.4895	6.73536	4.05301e-33	6.10718e-32
CAGL0D04092g	1.0899	8.25312	4.14705e-33	6.22762e-32
CAGL0A04675g	1.0807	7.5846	4.30884e-33	6.44865e-32
CAGL0E03916g	2.01052	6.47875	5.01278e-33	7.47683e-32
CAGL0K11836g	0.724526	10.4061	5.25062e-33	7.80521e-32
CAGL0J06402g	-1.21325	9.54578	5.3115e-33	7.86921e-32
CAGL0M02497g	-0.913773	11.3535	1.26678e-32	1.87051e-31
CAGL0A03190g	-0.757599	9.71571	1.44972e-32	2.13351e-31
CAGL0J10179g	-1.07207	7.58505	1.64105e-32	2.40705e-31
CAGL0C00693g	0.903727	8.04621	2.04762e-32	2.99345e-31
CAGL0L11066g	-2.02121	5.9912	2.32153e-32	3.37167e-31
CAGL0M06523g	-0.74604	10.3565	2.3216e-32	3.37167e-31
CAGL0L03311g	-0.975794	8.16879	2.61615e-32	3.78698e-31
CAGL0I10648g	-0.991044	9.77267	2.70621e-32	3.90454e-31
CAGL0M12408g	-0.829129	11.6166	2.88415e-32	4.14772e-31
CAGL0F03707g	1.21892	7.605	3.13885e-32	4.49937e-31
CAGL0J07436g	-1.8839	6.13291	5.66202e-32	8.0899e-31
CAGL0L04686g	2.84997	5.27279	7.00398e-32	9.97502e-31
CAGL0J00803g	1.32737	6.97737	8.27663e-32	1.17496e-30
CAGL0M12793g	1.76789	6.25696	8.51012e-32	1.20424e-30
CAGL0M12727g	-1.09104	7.50648	9.92817e-32	1.40041e-30
CAGL0H09812g	1.31571	6.99316	1.07105e-31	1.50595e-30
CAGL0L10780g	-1.47434	6.71929	1.28946e-31	1.80729e-30
CAGL0F09207g	-0.94093	10.1288	2.84222e-31	3.97101e-30
CAGL0A03278g	-0.723442	12.134	3.26439e-31	4.54646e-30
CAGL0E03872g	-0.976619	7.87443	4.54806e-31	6.31436e-30
CAGL0K06149g	-0.760393	11.8608	6.02799e-31	8.34101e-30
CAGL0E04312g	1.15072	7.31386	6.04558e-31	8.34101e-30
CAGL0L03828g	-1.66396	7.78502	8.22933e-31	1.13185e-29
CAGL0A02574g	-0.815787	8.45145	9.5149e-31	1.30461e-29
CAGL0G05005g	-0.711188	10.0293	1.19967e-30	1.63979e-29
CAGL0F04851g	1.26342	7.04948	1.39249e-30	1.89749e-29
CAGL0M13277g	-0.833119	9.33086	1.65455e-30	2.24765e-29
CAGL0H09020g	-1.35765	6.85858	2.29694e-30	3.11074e-29
CAGL0G04961g	-1.098	8.11511	3.11763e-30	4.20928e-29
CAGL0M11000g	1.19558	8.84002	3.35416e-30	4.51482e-29
CAGL0G09515g	1.29093	6.96307	3.40825e-30	4.57368e-29
CAGL0H01837g	1.07072	7.70432	5.72489e-30	7.6592e-29
CAGL0L12364g	-1.0131	7.61338	7.32289e-30	9.76755e-29
CAGL0K07414g	-0.767499	11.3357	7.372e-30	9.80343e-29
CAGL0B02882g	1.90605	6.0019	7.90905e-30	1.0486e-28
CAGL0L07953g	-1.47124	6.62771	1.04083e-29	1.37583e-28
CAGL0G07425g	1.07877	7.4089	1.41915e-29	1.87032e-28
CAGL0F00407g	-1.5319	6.515	1.75521e-29	2.30632e-28
CAGL0M13761g	0.991815	7.63032	2.51221e-29	3.29122e-28
CAGL0C02277g	-8.00413	4.20869	2.71852e-29	3.55097e-28
CAGL0J01727g	1.58381	6.3993	2.85129e-29	3.71341e-28
CAGL0H09196g	-1.24009	7.0369	2.95099e-29	3.83195e-28
CAGL0I05016g	-1.44228	6.65926	3.0633e-29	3.96612e-28
CAGL0F02937g	-0.690029	11.2301	3.35813e-29	4.33513e-28
CAGL0H06215g	0.905309	8.21049	3.461e-29	4.45491e-28
CAGL0M05951g	1.08391	7.44594	3.67626e-29	4.71823e-28
CAGL0L11462g	-0.640187	12.2132	4.27365e-29	5.46904e-28
CAGL0M01716g	2.68506	5.24053	5.25596e-29	6.70667e-28
CAGL0G03575g	-0.744194	10.9448	5.55645e-29	7.06966e-28
CAGL0C03509g	1.23282	7.02153	9.4745e-29	1.20201e-27
CAGL0L05236g	0.655981	9.35447	1.19402e-28	1.51049e-27
CAGL0K11748g	-0.763496	10.7126	1.34052e-28	1.69096e-27
CAGL0K06259g	-1.55875	6.79064	1.62739e-28	2.04699e-27
CAGL0K01793g	-1.45348	6.59604	1.95611e-28	2.45347e-27
CAGL0J03080g	1.39421	10.4758	2.12729e-28	2.66061e-27
CAGL0I02574g	-1.15763	7.17835	2.37248e-28	2.9589e-27
CAGL0I05082g	1.03302	7.45946	3.16588e-28	3.93728e-27
CAGL0F07029g	0.93973	8.31127	5.28897e-28	6.55921e-27
CAGL0L12254g	1.17877	8.25653	7.02488e-28	8.68763e-27
CAGL0J04928g	0.717751	9.20442	1.00865e-27	1.24391e-26
CAGL0G09020g	0.877113	8.73378	1.38412e-27	1.7022e-26
CAGL0M00902g	0.724541	8.53668	1.81399e-27	2.22466e-26
CAGL0E04576g	1.13364	7.16853	1.85282e-27	2.26598e-26
CAGL0B01595g	1.68834	6.16161	1.93491e-27	2.35984e-26
CAGL0L06248g	0.78035	8.8039	2.04715e-27	2.48985e-26
CAGL0K11770g	-0.734253	8.69754	2.0636e-27	2.50296e-26
CAGL0G04851g	-0.991193	7.53651	2.07877e-27	2.51445e-26
CAGL0H08734g	-0.809285	10.7153	2.39483e-27	2.88884e-26
CAGL0D01782g	1.57588	6.31024	2.43451e-27	2.92871e-26
CAGL0I01342g	-1.33029	8.58986	2.5158e-27	3.01828e-26
CAGL0A04521g	-0.597122	11.7299	2.60556e-27	3.1175e-26
CAGL0H01177g	1.64	6.20495	2.69569e-27	3.21662e-26
CAGL0G01166g	-1.173	7.06665	4.43488e-27	5.27762e-26
CAGL0H08888g	1.10431	7.20842	5.05669e-27	6.00142e-26
CAGL0J00253g	1.18255	7.03635	5.20635e-27	6.16247e-26
CAGL0B03531g	2.19503	5.53011	5.55481e-27	6.55735e-26
CAGL0G05632g	1.52511	6.37462	5.99331e-27	7.05612e-26
CAGL0H00440g	-0.65032	9.64902	1.08257e-26	1.27116e-25
CAGL0L11880g	1.06517	7.28664	1.12177e-26	1.31369e-25
YB39B	1.03148	7.36772	1.37548e-26	1.60655e-25
CAGL0K07480g	0.785472	9.58094	1.52917e-26	1.78134e-25
CAGL0G02739g	2.31895	5.37559	1.56483e-26	1.81809e-25
CAGL0M03377g	1.00146	9.25845	1.99249e-26	2.30888e-25
CAGL0B04587g	-1.93627	5.78399	2.1427e-26	2.47644e-25
CAGL0G02475g	-0.773611	11.8311	2.47454e-26	2.85251e-25
CAGL0E03850g	-1.1608	9.97679	3.09861e-26	3.56259e-25
CAGL0M06347g	-1.28293	7.1314	3.11258e-26	3.56936e-25
CAGL0G03597g	-0.743866	8.93366	3.98976e-26	4.56342e-25
CAGL0M05841g	-1.46787	6.4374	4.13284e-26	4.71486e-25
CAGL0A03051g	-1.07094	7.25253	4.21848e-26	4.80015e-25
CAGL0B01419g	-0.726457	8.32995	5.18554e-26	5.88539e-25
CAGL0M03025g	3.02812	4.86136	6.05848e-26	6.85851e-25
CAGL0H07249g	-1.41089	6.52719	6.53232e-26	7.37601e-25
CAGL0A00957g	-0.748431	9.4753	6.87726e-26	7.7457e-25
CAGL0A03168g	-0.761959	11.017	9.16902e-26	1.03006e-24
CAGL0L08110g	-0.918098	12.3537	9.28923e-26	1.04091e-24
CAGL0I01122g	0.739472	9.06482	1.22286e-25	1.36681e-24
CAGL0A01650g	0.844407	7.85878	1.53454e-25	1.71086e-24
CAGL0H04873g	1.20327	6.89324	2.10611e-25	2.34219e-24
CAGL0G01540g	1.27852	6.73649	2.18612e-25	2.42506e-24
CAGL0K03157g	-2.25112	5.40667	2.42998e-25	2.68881e-24
CAGL0E02013g	-0.696905	11.667	3.69385e-25	4.07709e-24
CAGL0K07612g	-2.60722	5.10922	4.57249e-25	5.0343e-24
CAGL0K09328g	-0.783839	8.34984	6.43865e-25	7.07131e-24
CAGL0M13255g	0.977183	8.46322	7.18057e-25	7.86656e-24
CAGL0I00792g	-0.687291	11.2117	7.41963e-25	8.10833e-24
CAGL0L07744g	1.29117	6.68202	7.55782e-25	8.23896e-24
CAGL0M07205g	1.17827	6.91457	7.93721e-25	8.63123e-24
CAGL0H07601g	-1.16961	6.93288	9.32662e-25	1.01172e-23
CAGL0C01056g	0.7865	9.76264	1.18907e-24	1.2867e-23
CAGL0I00462g	-1.06792	7.17341	1.25053e-24	1.3499e-23
CAGL0J03245g	-1.26651	7.64581	1.27292e-24	1.37072e-23
CAGL0I04092g	0.785555	8.01154	1.28443e-24	1.37975e-23
CAGL0C01265g	-0.823293	8.02258	1.64939e-24	1.76749e-23
CAGL0A04455g	0.914679	7.57648	1.65526e-24	1.76949e-23
CAGL0L01925g	1.05707	10.0347	2.24879e-24	2.39816e-23
CAGL0L01067g	1.16102	6.91216	3.40155e-24	3.61876e-23
CAGL0M03245g	-0.990123	7.34593	3.65526e-24	3.87932e-23
CAGL0H04235g	-2.27857	5.31673	4.25644e-24	4.50652e-23
CAGL0K12980g	1.15535	6.91782	4.66415e-24	4.92637e-23
CAGL0C01771g	1.40592	6.40301	4.87817e-24	5.14013e-23
CAGL0M13167g	2.04362	5.51364	5.37415e-24	5.64925e-23
CAGL0M07315g	0.932955	7.49166	5.47733e-24	5.74404e-23
CAGL0M03839g	-0.739343	10.6939	6.58647e-24	6.89082e-23
CAGL0L12892g	-2.24745	5.31381	7.04887e-24	7.35715e-23
CAGL0B00110g	4.15663	4.34285	7.13228e-24	7.42665e-23
CAGL0A01284g	1.69333	5.93564	7.17109e-24	7.44949e-23
CAGL0M08910g	0.817817	7.85168	8.18189e-24	8.47959e-23
CAGL0H00462g	-0.679253	10.9417	8.42762e-24	8.7138e-23
CAGL0F01507g	0.852858	8.18326	8.99213e-24	9.27576e-23
CAGL0G08195g	-0.586735	11.3692	1.10298e-23	1.13512e-22
CAGL0I00286g	1.57253	10.7733	1.1217e-23	1.15169e-22
CAGL0J02420g	-1.1642	6.88551	1.24396e-23	1.27426e-22
CAGL0L09042g	-1.59032	6.07001	2.16531e-23	2.21293e-22
CAGL0G04499g	-2.13808	5.39121	2.25635e-23	2.30064e-22
CAGL0I10384g	-1.086	9.47809	2.27087e-23	2.31011e-22
CAGL0D03982g	0.891848	7.74317	2.31062e-23	2.34515e-22
CAGL0H06127g	-0.883576	8.84964	2.48631e-23	2.51768e-22
CAGL0K08844g	0.827622	8.36023	2.56848e-23	2.59493e-22
CAGL0D06138g	-0.970617	7.54347	2.60086e-23	2.62164e-22
CAGL0D04356g	-0.654395	9.00142	2.77051e-23	2.78629e-22
CAGL0H03663g	1.25934	6.63026	3.1781e-23	3.18893e-22
CAGL0I00748g	0.800279	9.27928	3.33305e-23	3.33683e-22
CAGL0M04873g	-0.803858	11.4114	3.39604e-23	3.3922e-22
CAGL0A03388g	-0.537067	12.4603	3.51672e-23	3.50052e-22
CAGL0G09735g	-0.716509	8.39531	3.52034e-23	3.50052e-22
CAGL0H04125g	0.654244	8.76514	4.6304e-23	4.59398e-22
CAGL0K05137g	1.46438	6.24783	5.22084e-23	5.16816e-22
CAGL0M01364g	0.654487	8.55582	5.25592e-23	5.19125e-22
CAGL0A02090g	-0.986292	7.28279	5.60671e-23	5.52536e-22
CAGL0D00484g	0.62614	8.71011	6.46461e-23	6.35663e-22
CAGL0B04543g	1.05119	7.27291	6.83185e-23	6.70281e-22
CAGL0H02585g	0.84829	8.62338	6.98104e-23	6.83399e-22
CAGL0B02717g	-0.86545	7.73701	7.64702e-23	7.46937e-22
CAGL0G03311g	-0.875147	7.60114	8.36976e-23	8.15728e-22
CAGL0D01034g	-0.680603	8.43922	8.67046e-23	8.43174e-22
CAGL0L12562g	-0.683188	9.00849	9.5452e-23	9.26199e-22
CAGL0F08723g	0.822542	11.0857	1.07894e-22	1.04464e-21
CAGL0J00385g	-2.04266	5.45106	1.546e-22	1.49356e-21
CAGL0J06710g	-0.875772	7.57275	1.86389e-22	1.79674e-21
CAGL0K06787g	-0.72795	9.44959	1.8755e-22	1.80399e-21
CAGL0L06160g	0.520607	10.0115	1.89696e-22	1.82067e-21
CAGL0J07612g	0.679725	9.11521	2.23129e-22	2.13691e-21
CAGL0G06006g	1.03749	8.58944	3.05811e-22	2.92242e-21
CAGL0J05126g	-0.840426	7.66658	3.49343e-22	3.33121e-21
CAGL0A00495g	-0.852993	11.0718	5.39075e-22	5.12934e-21
CAGL0E05148g	0.844432	7.63082	6.06169e-22	5.75534e-21
CAGL0K07524g	1.39269	6.30197	6.30004e-22	5.96882e-21
CAGL0H06677g	0.760089	7.92153	6.47128e-22	6.11792e-21
CAGL0L09581g	-1.84566	5.60377	9.85242e-22	9.29454e-21
CAGL0J00187g	-0.615894	10.8503	1.34024e-21	1.26165e-20
CAGL0L08074g	0.945524	7.28171	1.74022e-21	1.6347e-20
CAGL0G03971g	0.871339	7.73492	1.92432e-21	1.8038e-20
CAGL0K00231g	1.34506	6.34513	1.99876e-21	1.8696e-20
CAGL0L10362g	0.690208	9.70525	2.1367e-21	1.99441e-20
CAGL0J08591g	0.927179	7.32928	2.28483e-21	2.12817e-20
CAGL0C03069g	1.03981	7.95344	2.51993e-21	2.34221e-20
CAGL0G06490g	-0.656772	11.269	2.63317e-21	2.44232e-20
CAGL0L02387g	-1.02875	7.04875	2.88392e-21	2.66929e-20
CAGL0I00418g	-1.50055	11.0014	3.06378e-21	2.82983e-20
CAGL0L10538g	-1.14834	6.75172	3.09521e-21	2.85289e-20
CAGL0I05170g	0.7206	8.00948	4.50347e-21	4.14225e-20
CAGL0F05115g	-1.26902	7.1872	4.65339e-21	4.27125e-20
CAGL0E05918g	1.16611	6.68498	6.10401e-21	5.58742e-20
CAGL0A03718g	0.756707	7.85583	6.11262e-21	5.58742e-20
CAGL0I00902g	1.93376	5.43139	6.20415e-21	5.65936e-20
CAGL0J04048g	-1.09526	6.90229	8.04055e-21	7.31939e-20
CAGL0K11275g	1.03418	6.98599	1.01324e-20	9.20468e-20
CAGL0G02893g	0.591289	9.12932	1.0676e-20	9.67851e-20
CAGL0B03311g	1.08712	6.84008	1.4421e-20	1.30469e-19
CAGL0M06303g	-0.68132	11.5053	1.44809e-20	1.30743e-19
CAGL0J02332g	-0.634261	9.94125	1.46434e-20	1.3194e-19
CAGL0L09273g	1.66941	5.75242	1.50942e-20	1.35725e-19
CAGL0F01947g	0.601178	8.87673	1.82082e-20	1.63392e-19
CAGL0E04598g	0.817767	7.61266	1.84694e-20	1.654e-19
CAGL0I10054g	1.27651	6.40271	2.11353e-20	1.88891e-19
CAGL0K10824g	1.3	6.35103	2.19762e-20	1.9601e-19
CAGL0C02541g	0.849463	7.48634	2.43855e-20	2.17061e-19
CAGL0H03707g	-0.813652	7.6198	2.75094e-20	2.44374e-19
CAGL0F08459g	-0.799191	7.67286	2.865e-20	2.53996e-19
CAGL0C04983g	-0.688444	8.15307	2.99212e-20	2.64734e-19
CAGL0F00803g	0.895102	7.34263	3.2036e-20	2.82878e-19
CAGL0I01386g	0.632877	8.83146	3.4912e-20	3.07658e-19
CAGL0G05610g	-1.38985	6.17864	4.15337e-20	3.65281e-19
CAGL0B03047g	-0.563804	11.2207	4.73805e-20	4.15875e-19
CAGL0A00341g	0.943407	7.18554	4.89189e-20	4.28526e-19
CAGL0E02783g	0.684189	8.0725	5.44735e-20	4.76238e-19
CAGL0E02651g	1.35098	6.21165	5.96733e-20	5.19889e-19
CAGL0A00165g	0.978298	7.07336	5.97019e-20	5.19889e-19
CAGL0J00649g	-0.753398	7.8331	6.4095e-20	5.57046e-19
CAGL0H10120g	-0.715531	8.27974	7.07284e-20	6.13489e-19
CAGL0K02079g	0.551503	9.09361	9.07386e-20	7.85511e-19
CAGL0D00352g	1.68601	5.65815	9.78084e-20	8.45057e-19
CAGL0J10846g	-0.554017	9.68287	1.1922e-19	1.02804e-18
CAGL0E02519g	-1.43533	6.07435	1.20585e-19	1.03779e-18
CAGL0B01507g	-2.15248	5.13587	1.36942e-19	1.17626e-18
CAGL0M04763g	0.876245	7.33212	1.95915e-19	1.67955e-18
CAGL0K12298g	-0.751601	7.77486	2.27525e-19	1.94675e-18
CAGL0F03003g	1.29609	6.44793	2.35542e-19	2.01144e-18
CAGL0E04774g	-1.10922	7.5541	2.41995e-19	2.06257e-18
CAGL0M05533g	-1.75689	5.54856	2.86233e-19	2.43491e-18
CAGL0D06160g	-1.18208	6.51977	3.10407e-19	2.63548e-18
CAGL0C03135g	0.906833	7.21656	3.35823e-19	2.8458e-18
CAGL0D01936g	0.654118	8.25841	3.57263e-19	3.02168e-18
CAGL0E05566g	-0.896307	7.58368	4.02945e-19	3.40153e-18
CAGL0M10087g	0.765903	7.68157	4.44584e-19	3.74587e-18
CAGL0L06182g	0.563832	9.164	4.67599e-19	3.93228e-18
CAGL0H02519g	0.665971	8.8083	4.97158e-19	4.17291e-18
CAGL0B00792g	-2.10467	5.11615	9.61182e-19	8.05241e-18
CAGL0L08514g	-1.42901	5.98491	1.00692e-18	8.41957e-18
CAGL0G02101g	0.819678	8.83396	1.08799e-18	9.08027e-18
CAGL0C01507g	1.01007	6.87587	1.14995e-18	9.5793e-18
CAGL0G08448g	1.38812	6.06562	1.22988e-18	1.02258e-17
CAGL0L10164g	-1.05714	6.77466	1.30231e-18	1.08077e-17
CAGL0M05599g	0.769854	7.8751	1.35318e-18	1.12088e-17
CAGL0M11104g	-0.816418	9.5983	1.45785e-18	1.20532e-17
CAGL0M01760g	0.746186	7.70734	1.58775e-18	1.31026e-17
CAGL0H06259g	1.17635	6.46582	1.87976e-18	1.54835e-17
CAGL0K07436g	-0.621878	10.1276	1.92502e-18	1.58267e-17
CAGL0L11902g	0.942283	7.06995	2.92991e-18	2.40438e-17
CAGL0K04345g	-1.2063	6.38529	4.23064e-18	3.46536e-17
CAGL0J08393g	-0.821078	7.40824	5.37249e-18	4.39251e-17
CAGL0C03872g	2.20623	5.91532	5.49923e-18	4.48782e-17
CAGL0I00616g	-0.882904	7.18678	7.5606e-18	6.15868e-17
CAGL0H09658g	-0.778963	8.62325	7.59183e-18	6.17273e-17
CAGL0L11440g	1.00624	6.82014	7.89601e-18	6.40825e-17
CAGL0G02695g	-4.78724	3.78374	8.46753e-18	6.85948e-17
CAGL0F02145g	0.835337	7.33087	8.73117e-18	7.0601e-17
CAGL0C02519g	0.967067	6.92613	9.2263e-18	7.44625e-17
CAGL0A02365g	0.643075	8.06964	9.24246e-18	7.44625e-17
CAGL0M06237g	-0.745591	7.6469	1.01698e-17	8.17847e-17
CAGL0K12958g	1.06617	6.66173	1.05167e-17	8.44201e-17
CAGL0E01133g	-0.567841	9.01528	1.09068e-17	8.73932e-17
CAGL0E05610g	0.732551	9.0025	1.30102e-17	1.04058e-16
CAGL0K02629g	1.20856	6.33284	1.33222e-17	1.06361e-16
CAGL0E00495g	-1.2708	6.19283	1.58878e-17	1.26615e-16
CAGL0L12276g	0.967903	6.89344	2.14058e-17	1.70282e-16
CAGL0B02838g	1.87035	6.59827	2.38853e-17	1.89665e-16
CAGL0L11110g	0.567194	8.53141	2.60704e-17	2.06644e-16
CAGL0I04125g	-1.24947	7.56291	2.98497e-17	2.36177e-16
CAGL0K07788g	-1.03281	6.69777	3.53004e-17	2.78309e-16
CAGL0I05060g	-1.07239	6.60265	3.53008e-17	2.78309e-16
CAGL0A02112g	-0.628221	8.12488	4.58815e-17	3.61082e-16
CAGL0G03531g	-1.88686	5.21595	5.08816e-17	3.9972e-16
CAGL0J04906g	1.04631	6.6234	6.87345e-17	5.39011e-16
CAGL0D00770g	-0.541227	8.61363	7.3027e-17	5.71656e-16
CAGL0L04268g	0.765057	7.48571	7.56996e-17	5.91528e-16
CAGL0B01144g	-0.804037	7.3518	7.71921e-17	6.02126e-16
CAGL0J09064g	-0.520923	9.13848	8.95798e-17	6.97522e-16
CAGL0C01573g	-0.605823	8.37468	1.02194e-16	7.94342e-16
CAGL0H04631g	0.825717	7.26405	1.09683e-16	8.51057e-16
CAGL0C03784g	-0.951806	6.99959	1.16345e-16	9.01166e-16
CAGL0G08151g	0.707902	7.6758	1.2948e-16	1.00115e-15
CAGL0H10406g	1.04233	6.60639	1.29919e-16	1.00278e-15
CAGL0H08778g	1.15372	6.35648	1.31257e-16	1.01135e-15
CAGL0K03025g	-0.630139	8.0131	1.58813e-16	1.22154e-15
CAGL0C00363g	0.619789	8.05012	1.72583e-16	1.32514e-15
CAGL0M03399g	0.644321	8.45806	1.81652e-16	1.39235e-15
CAGL0K11209g	1.11076	6.43226	1.93752e-16	1.48252e-15
CAGL0M08558g	0.456588	10.8891	2.00694e-16	1.53298e-15
CAGL0G00594g	-0.68994	7.88694	2.09276e-16	1.59577e-15
CAGL0I10147g	0.888241	7.78915	2.10882e-16	1.60525e-15
CAGL0M02915g	1.87467	5.14971	2.23824e-16	1.70083e-15
CAGL0C05269g	0.926828	6.90045	2.50749e-16	1.90216e-15
CAGL0L10714g	-0.775634	7.40775	2.51305e-16	1.90311e-15
CAGL0M00814g	-0.56592	11.465	2.6847e-16	2.02962e-15
CAGL0D04290g	-0.963153	6.81767	2.82357e-16	2.13095e-15
CAGL0G01100g	0.758794	7.4555	2.88586e-16	2.17425e-15
CAGL0J04026g	1.03766	6.59881	3.1725e-16	2.38613e-15
CAGL0L03846g	-1.14098	7.13981	3.35001e-16	2.51536e-15
CAGL0E05280g	-1.46029	5.73269	3.35977e-16	2.5184e-15
CAGL0F01683g	-0.584392	10.0291	4.73719e-16	3.54487e-15
CAGL0A01606g	-0.544077	10.5119	5.17406e-16	3.86522e-15
CAGL0G09152g	-0.563799	10.2824	5.2367e-16	3.90541e-15
CAGL0G06952g	0.721952	7.56528	5.54383e-16	4.12749e-15
CAGL0F04191g	0.776148	8.63671	5.65607e-16	4.20396e-15
CAGL0G03267g	-1.00116	6.66932	5.78013e-16	4.28895e-15
CAGL0D05434g	0.82244	7.19427	6.09514e-16	4.51511e-15
CAGL0G06842g	0.57956	8.44103	6.4753e-16	4.78869e-15
CAGL0I03960g	0.544742	8.47392	7.13759e-16	5.26964e-15
CAGL0K06699g	0.788701	7.30611	7.25183e-16	5.34505e-15
CAGL0L06930g	-1.30609	5.96605	7.4165e-16	5.45731e-15
CAGL0K06567g	-0.523468	11.1462	7.44274e-16	5.46751e-15
CAGL0J01661g	0.608557	8.23226	7.87081e-16	5.77237e-15
CAGL0K02299g	0.741192	7.46401	9.96661e-16	7.29727e-15
CAGL0I08635g	0.90145	6.92367	1.12481e-15	8.22191e-15
CAGL0K02453g	-1.93303	5.0232	1.15357e-15	8.4182e-15
CAGL0L01089g	0.660663	7.78894	1.27126e-15	9.25603e-15
CAGL0B02013g	0.72926	7.50615	1.27257e-15	9.25603e-15
CAGL0I06160g	-0.483076	10.8486	1.36624e-15	9.921e-15
CAGL0F08261g	0.98898	6.65139	1.61976e-15	1.17426e-14
CAGL0L10015g	-0.756056	7.47616	1.72623e-15	1.24939e-14
CAGL0J11748g	-0.8189	7.16248	1.91198e-15	1.38157e-14
CAGL0J02882g	-0.568338	9.16009	2.11907e-15	1.52871e-14
CAGL0H04543g	-0.446514	10.4606	2.17626e-15	1.56741e-14
CAGL0G04741g	-0.910254	9.45427	2.33906e-15	1.68191e-14
CAGL0F09031g	-0.437332	12.0288	2.91705e-15	2.09411e-14
CAGL0C01133g	0.672471	7.68751	3.00924e-15	2.15678e-14
CAGL0E04884g	1.3249	5.87093	3.13953e-15	2.24561e-14
CAGL0M13937g	0.659769	8.63625	3.14334e-15	2.24561e-14
CAGL0F06149g	-0.961909	6.70966	3.18723e-15	2.27328e-14
CAGL0I03322g	-0.580925	9.7161	3.35957e-15	2.39234e-14
CAGL0H04301g	-0.70807	7.63983	3.43764e-15	2.44399e-14
CAGL0M11990g	-0.891989	6.90663	3.45786e-15	2.45442e-14
CAGL0H02695g	0.643241	7.98692	3.74537e-15	2.65423e-14
CAGL0K10978g	-0.63924	7.82982	4.04997e-15	2.86548e-14
CAGL0J04444g	-1.77328	5.16534	4.10112e-15	2.89703e-14
CAGL0C04741g	0.44452	10.2774	4.15896e-15	2.93319e-14
CAGL0H03619g	0.687456	7.61046	4.29798e-15	3.02641e-14
CAGL0M12188g	-0.508675	8.70841	4.48854e-15	3.15556e-14
CAGL0F03113g	1.05092	6.44134	5.15933e-15	3.62138e-14
CAGL0C05555g	-0.90563	6.84545	5.30633e-15	3.71865e-14
CAGL0G05115g	-0.862963	6.97824	5.32661e-15	3.72694e-14
CAGL0M00154g	-1.12198	6.26471	6.41545e-15	4.48168e-14
CAGL0K10582g	1.10158	6.31208	6.93206e-15	4.83492e-14
CAGL0J05159g	0.739744	8.57299	7.68151e-15	5.34919e-14
CAGL0G09933g	-1.19693	6.08413	8.22287e-15	5.71716e-14
CAGL0K01903g	-1.32342	5.8401	8.75416e-15	6.07698e-14
CAGL0C00275g	0.59448	8.43032	9.02087e-15	6.2523e-14
CAGL0J03652g	-0.773254	7.26549	9.03839e-15	6.25462e-14
CAGL0L05412g	-1.14765	6.19199	9.40539e-15	6.4984e-14
CAGL0G08602g	-1.06899	6.364	9.91228e-15	6.83792e-14
CAGL0H06545g	1.68736	5.22066	1.0346e-14	7.12597e-14
CAGL0M07095g	-0.727642	7.41398	1.08541e-14	7.4643e-14
CAGL0J00539g	-0.588081	8.01114	1.18735e-14	8.15262e-14
CAGL0I06094g	0.763788	7.27701	1.19743e-14	8.20906e-14
CAGL0M03223g	-0.702505	7.4981	1.55197e-14	1.06232e-13
CAGL0L09086g	1.46921	5.51571	1.78198e-14	1.21787e-13
CAGL0G02585g	-0.837727	7.06498	1.81298e-14	1.23714e-13
CAGL0E03498g	0.971928	6.58068	1.95913e-14	1.33481e-13
CAGL0F06853g	-0.83873	7.45147	2.16396e-14	1.47209e-13
CAGL0J12034g	4.9541	3.44149	2.40107e-14	1.63088e-13
CAGL0J01595g	0.677955	11.029	2.60222e-14	1.76479e-13
CAGL0H08976g	-0.453933	12.0795	2.76745e-14	1.87397e-13
CAGL0I07491g	-1.5955	7.49768	2.90688e-14	1.96537e-13
CAGL0J02244g	-0.662272	7.62676	2.97006e-14	2.00217e-13
CAGL0M12837g	-1.06961	9.44273	2.97038e-14	2.00217e-13
CAGL0G09603g	0.555048	8.8562	3.13616e-14	2.1107e-13
CAGL0I05126g	-0.77175	7.65289	3.31417e-14	2.2271e-13
CAGL0G09955g	-0.645207	7.70663	3.42448e-14	2.29773e-13
CAGL0I06402g	0.583577	7.98459	3.46208e-14	2.31944e-13
CAGL0K04103g	-0.769032	7.56137	3.55903e-14	2.38078e-13
CAGL0G05896g	-0.512889	9.30304	4.0748e-14	2.72026e-13
CAGL0F07513g	0.647833	7.7691	4.07886e-14	2.72026e-13
CAGL0L10406g	0.586029	9.1291	4.23158e-14	2.81786e-13
CAGL0G01210g	-0.715666	7.38315	5.31839e-14	3.53625e-13
CAGL0I05896g	0.69238	7.46802	5.94449e-14	3.94661e-13
CAGL0L06798g	0.540189	9.07697	6.1762e-14	4.09429e-13
CAGL0M03421g	3.96289	3.61729	6.40137e-14	4.23719e-13
CAGL0L09933g	0.547298	8.37096	6.779e-14	4.48043e-13
CAGL0J09196g	0.993482	6.45762	8.46638e-14	5.5873e-13
CAGL0M11748g	0.662065	7.56623	8.67549e-14	5.71676e-13
CAGL0J02002g	0.760195	7.1816	1.08491e-13	7.13843e-13
CAGL0I03938g	0.54811	8.10616	1.10916e-13	7.28712e-13
CAGL0K04543g	-0.709084	7.37318	1.11703e-13	7.32793e-13
CAGL0A01628g	0.98007	6.48733	1.13293e-13	7.42119e-13
CAGL0L11220g	0.810303	6.99834	1.1454e-13	7.49175e-13
CAGL0I02838g	0.938151	6.56894	1.54022e-13	1.00593e-12
CAGL0G02717g	1.13657	6.04827	2.53096e-13	1.65054e-12
CAGL0H00682g	0.595468	7.91564	2.56948e-13	1.67319e-12
CAGL0K04587g	-0.558814	9.16343	2.70286e-13	1.75746e-12
CAGL0G08558g	-0.696662	7.3815	2.84728e-13	1.84864e-12
CAGL0H04653g	-0.549405	8.32179	2.92805e-13	1.89828e-12
CAGL0C01397g	1.2423	5.80487	3.51824e-13	2.27757e-12
CAGL0J11484g	-0.824655	7.32082	3.70075e-13	2.39221e-12
CAGL0K01353g	0.490617	8.60987	3.84748e-13	2.48343e-12
CAGL0J10164g	-0.516155	11.4791	3.96162e-13	2.55336e-12
CAGL0G01716g	0.935073	6.53955	4.43337e-13	2.85326e-12
CAGL0L10208g	0.987146	7.39899	4.65896e-13	2.99408e-12
CAGL0I00770g	-1.58636	5.22093	4.74099e-13	3.04237e-12
CAGL0L00825g	-0.970327	6.43252	4.94652e-13	3.16965e-12
CAGL0J08613g	0.69717	7.33873	5.35186e-13	3.42442e-12
CAGL0J02662g	-0.832457	6.85547	6.05101e-13	3.86616e-12
CAGL0H04939g	1.53889	5.23085	6.27106e-13	4.00097e-12
CAGL0A02002g	0.941647	7.36422	6.88152e-13	4.38411e-12
CAGL0H03509g	-0.6552	7.4884	6.92991e-13	4.40858e-12
CAGL0C04873g	-1.503	5.31755	7.2218e-13	4.58766e-12
CAGL0M08800g	-1.12248	6.04845	7.62569e-13	4.83727e-12
CAGL0J05940g	0.600521	7.72503	8.28998e-13	5.25111e-12
CAGL0J02750g	-0.732331	7.17427	9.39313e-13	5.94135e-12
CAGL0L07106g	0.959768	6.4256	9.69558e-13	6.12389e-12
CAGL0K02651g	-1.17837	5.90029	9.95528e-13	6.27894e-12
CAGL0D05192g	0.47705	9.64008	1.12437e-12	7.08147e-12
CAGL0F06897g	-1.24339	5.75878	1.1364e-12	7.14703e-12
CAGL0K05665g	0.642158	7.52523	1.15634e-12	7.26207e-12
CAGL0K08734g	0.672369	7.39287	1.19651e-12	7.50369e-12
CAGL0I09658g	-0.857787	6.72493	1.24789e-12	7.81479e-12
CAGL0E03938g	-0.575846	11.6027	1.27338e-12	7.96316e-12
CAGL0C01815g	0.665385	7.40981	1.27689e-12	7.97377e-12
CAGL0G07106g	-1.12503	5.99737	1.29249e-12	8.0598e-12
CAGL0F02387g	0.696329	7.28595	1.36963e-12	8.5288e-12
CAGL0L07370g	-1.54795	5.22062	1.39949e-12	8.70248e-12
CAGL0G06094g	0.518779	8.41421	1.43085e-12	8.88494e-12
CAGL0I07007g	0.76898	7.00415	1.51227e-12	9.37733e-12
CAGL0L01573g	-1.32196	5.57169	1.5145e-12	9.37803e-12
CAGL0C02893g	-0.67413	8.08375	1.60801e-12	9.94311e-12
CAGL0K01749g	0.625428	7.57833	1.61564e-12	9.97627e-12
CAGL0M11726g	0.342914	11.4135	1.71761e-12	1.05911e-11
CAGL0H01441g	-1.26691	5.69224	1.81159e-12	1.11507e-11
CAGL0L02101g	-0.678321	7.34197	1.81342e-12	1.11507e-11
CAGL0G06028g	0.547959	7.95117	1.90224e-12	1.16807e-11
CAGL0B04521g	0.529784	8.52899	2.03587e-12	1.24838e-11
CAGL0M02651g	0.891194	6.57326	2.19946e-12	1.34682e-11
CAGL0D00462g	0.716351	7.1715	2.41094e-12	1.47428e-11
CAGL0F06017g	-0.603235	7.66238	2.45119e-12	1.49682e-11
CAGL0C02761g	-0.873049	6.63408	2.54673e-12	1.55302e-11
CAGL0H04741g	-0.553947	7.90591	2.55553e-12	1.55623e-11
CAGL0L00693g	-1.25126	5.68766	2.55964e-12	1.55659e-11
CAGL0L09801g	0.575296	7.78841	2.67237e-12	1.62291e-11
CAGL0C04785g	2.35758	4.23992	2.70486e-12	1.64038e-11
CAGL0C05115g	-0.741851	7.54135	2.74694e-12	1.66361e-11
CAGL0D01562g	-0.529713	8.01798	2.98688e-12	1.80645e-11
CAGL0G05445g	-0.923885	6.4788	3.28153e-12	1.98194e-11
CAGL0F04565g	0.436136	9.41956	3.37043e-12	2.03285e-11
CAGL0M04961g	-0.773677	6.95069	3.51349e-12	2.11178e-11
CAGL0M01650g	0.552922	7.87995	3.51393e-12	2.11178e-11
CAGL0M06501g	-0.470901	11.7087	3.51565e-12	2.11178e-11
CAGL0F00429g	-1.25605	5.65719	3.53811e-12	2.12238e-11
CAGL0B04697g	-0.871873	6.61982	3.56095e-12	2.13319e-11
CAGL0M07183g	1.05364	6.1039	3.61682e-12	2.16372e-11
CAGL0M10241g	-0.478895	11.1417	4.07118e-12	2.43224e-11
CAGL0L00385g	-0.817099	6.79245	4.34961e-12	2.59507e-11
CAGL0F08525g	-1.35301	5.45684	4.45693e-12	2.65551e-11
CAGL0B00704g	-0.435277	8.92614	4.66732e-12	2.77712e-11
CAGL0K06237g	1.04021	6.12205	4.68999e-12	2.78685e-11
KKA1	-1.0606	6.07197	5.28791e-12	3.13792e-11
CAGL0M13563g	-0.968452	6.30696	5.38055e-12	3.18861e-11
CAGL0H08283g	-0.688759	9.03358	6.14177e-12	3.63484e-11
CAGL0D06380g	3.21407	4.31099	6.48128e-12	3.83064e-11
CAGL0F07799g	0.674837	7.27069	6.94161e-12	4.09722e-11
CAGL0I05940g	-1.13612	5.87315	6.98402e-12	4.11675e-11
CAGL0D04576g	-1.40628	5.32691	7.01844e-12	4.13152e-11
CAGL0L08272g	-0.754316	6.97972	7.71364e-12	4.53472e-11
CAGL0M01452g	0.844585	6.64271	7.80272e-12	4.58099e-11
CAGL0K01705g	-0.732881	7.0572	8.1999e-12	4.80683e-11
CAGL0M07447g	-0.580799	7.70712	8.20917e-12	4.80683e-11
CAGL0J04114g	-0.494896	8.15801	8.65292e-12	5.05995e-11
CAGL0J07128g	-0.735205	7.03086	8.69332e-12	5.07685e-11
CAGL0G05852g	-1.06169	6.03951	8.82471e-12	5.14678e-11
CAGL0G08019g	0.782787	6.83385	9.37076e-12	5.45803e-11
CAGL0B04499g	-0.635723	7.42797	1.05542e-11	6.13924e-11
CAGL0K11814g	0.707859	7.10055	1.38914e-11	8.06982e-11
CAGL0M04653g	0.725518	7.03054	1.44588e-11	8.38837e-11
CAGL0B01925g	1.09945	5.91092	1.45967e-11	8.45729e-11
CAGL0L01485g	0.473601	8.63171	1.61793e-11	9.36192e-11
CAGL0J11132g	0.63414	8.84046	1.8121e-11	1.04717e-10
CAGL0M06545g	-0.452588	8.44612	1.95628e-11	1.12901e-10
CAGL0F02431g	-0.516197	8.57383	1.9804e-11	1.14145e-10
CAGL0L05478g	-0.592433	7.59259	2.00029e-11	1.1514e-10
CAGL0D02761g	-0.851152	6.89824	2.02333e-11	1.16315e-10
CAGL0B02387g	0.943219	6.30087	2.04363e-11	1.1733e-10
CAGL0M08162g	-0.474056	9.88688	2.10134e-11	1.20414e-10
CAGL0I05566g	-0.633854	7.39082	2.10281e-11	1.20414e-10
CAGL0G07271g	-0.481429	9.94447	2.11608e-11	1.21017e-10
CAGL0F07073g	-0.427825	12.0688	2.19127e-11	1.25154e-10
CAGL0M01342g	0.923034	6.34632	2.20133e-11	1.25567e-10
CAGL0D00902g	0.791341	6.75768	2.37584e-11	1.35346e-10
CAGL0E06138g	-0.665157	7.37207	2.48221e-11	1.41223e-10
CAGL0A01243g	1.71782	4.78885	2.57766e-11	1.46465e-10
CAGL0H08459g	-0.901691	6.39597	2.58242e-11	1.46547e-10
CAGL0E03366g	1.40843	5.23406	2.68545e-11	1.52198e-10
CAGL0I06743g	-1.87934	7.17478	3.01475e-11	1.70642e-10
CAGL0K04279g	-0.494589	8.14074	3.11251e-11	1.7595e-10
CAGL0H10274g	-0.826352	6.64331	3.20926e-11	1.81188e-10
CAGL0E03003g	-0.731615	6.95745	3.27033e-11	1.844e-10
CAGL0K05379g	0.467824	8.2564	3.35614e-11	1.88997e-10
CAGL0J01870g	0.649947	7.29699	3.43913e-11	1.93424e-10
CAGL0H07975g	-0.965599	6.19964	3.52698e-11	1.98112e-10
CAGL0D03718g	-0.555188	7.73613	3.55155e-11	1.99239e-10
CAGL0E02035g	0.623052	7.39568	3.58215e-11	2.00701e-10
CAGL0H06413g	0.621473	9.58595	3.70036e-11	2.07061e-10
CAGL0K05813g	-0.474204	10.8048	4.12241e-11	2.30385e-10
CAGL0D06006g	0.951129	6.22377	4.13131e-11	2.30591e-10
CAGL0I02486g	-0.546121	12.6956	4.3882e-11	2.4462e-10
CAGL0F03905g	1.01285	6.0655	4.62974e-11	2.57759e-10
CAGL0L03938g	0.773426	6.78493	4.67945e-11	2.60199e-10
CAGL0C04048g	0.574956	7.60892	4.98936e-11	2.77082e-10
CAGL0B02519g	-1.07785	5.87892	5.22094e-11	2.89578e-10
CAGL0K07678g	-0.87813	6.42137	5.41729e-11	3.00092e-10
CAGL0E01617g	0.60425	7.46075	5.51907e-11	3.05347e-10
CAGL0I08041g	-1.24874	5.50247	6.08217e-11	3.3608e-10
CAGL0G04213g	-0.532545	7.819	6.28112e-11	3.46639e-10
CAGL0K04477g	-0.795205	7.17959	6.28987e-11	3.46689e-10
CAGL0A02794g	-0.964767	6.15981	6.99596e-11	3.85127e-10
CAGL0L05786g	-1.13921	5.73441	7.19186e-11	3.95418e-10
CAGL0E04356g	0.49982	7.97474	7.32789e-11	4.02396e-10
CAGL0L13024g	-0.742431	6.88048	7.38684e-11	4.05129e-10
CAGL0F01793g	-0.667937	7.16229	7.72607e-11	4.23208e-10
CAGL0K00847g	-0.497879	8.36384	7.91109e-11	4.32806e-10
CAGL0L02475g	0.368945	10.8108	8.0885e-11	4.41964e-10
CAGL0L08068g	-0.440132	8.42838	8.19734e-11	4.47358e-10
CAGL0E01243g	0.610595	8.03671	8.60883e-11	4.69234e-10
CAGL0I07975g	-0.590493	8.18391	8.74017e-11	4.75806e-10
CAGL0I04202g	-0.671426	7.12707	8.80842e-11	4.7893e-10
CAGL0I09108g	-1.11576	5.7744	9.48626e-11	5.15152e-10
CAGL0D02288g	0.867241	6.4193	9.98648e-11	5.4165e-10
CAGL0G04829g	0.829727	6.53423	1.03181e-10	5.58951e-10
CAGL0K01727g	0.554041	7.66925	1.05407e-10	5.7031e-10
CAGL0G00154g	-0.537741	8.81809	1.12765e-10	6.09373e-10
CAGL0L03091g	0.737802	6.84816	1.30809e-10	7.06018e-10
CAGL0H10054g	-0.613526	7.3711	1.31868e-10	7.10864e-10
CAGL0G09361g	0.448171	8.38061	1.34876e-10	7.26189e-10
CAGL0K00891g	0.50623	8.0862	1.36384e-10	7.33418e-10
CAGL0K11418g	-0.386314	9.09799	1.40941e-10	7.57002e-10
CAGL0F06479g	-0.991476	6.03739	1.56096e-10	8.37381e-10
CAGL0G05027g	-1.55245	4.89575	1.62948e-10	8.72722e-10
CAGL0D02178g	0.792119	6.61941	1.63079e-10	8.72722e-10
CAGL0I06204g	-0.347291	11.2822	1.84836e-10	9.87953e-10
CAGL0J02816g	-0.97183	6.07208	1.85685e-10	9.91292e-10
CAGL0E05588g	0.883634	6.32132	1.87418e-10	9.99336e-10
CAGL0L00803g	0.876294	6.34261	1.9068e-10	1.0155e-09
CAGL0J01463g	-1.85512	4.53112	1.92954e-10	1.02638e-09
CAGL0L06732g	-0.544112	7.66962	2.17472e-10	1.1554e-09
CAGL0B04257g	-0.488239	10.9321	2.2699e-10	1.20452e-09
CAGL0H03883g	-0.430192	9.17038	2.32145e-10	1.2304e-09
CAGL0I06182g	-0.484566	11.6857	2.40266e-10	1.27191e-09
CAGL0L01903g	1.20058	5.50041	2.41419e-10	1.27648e-09
CAGL0F02101g	1.69368	4.68474	2.71078e-10	1.43159e-09
CAGL0I04774g	0.560205	7.56879	2.83687e-10	1.49639e-09
CAGL0M11088g	-0.717987	6.87126	2.98699e-10	1.57369e-09
CAGL0L00957g	0.554508	7.59057	3.21732e-10	1.69302e-09
CAGL0C01551g	0.827113	6.47644	3.30536e-10	1.73728e-09
CAGL0K04125g	-0.552214	9.2716	3.39107e-10	1.78021e-09
CAGL0H05005g	-0.816112	7.52127	3.51468e-10	1.84291e-09
CAGL0M04257g	-1.1268	5.66542	3.70402e-10	1.93988e-09
CAGL0G08668g	-1.14922	5.61372	3.84912e-10	2.01349e-09
CAGL0H04675g	-0.515313	8.10755	3.86479e-10	2.01929e-09
CAGL0D00682g	0.996317	5.95751	3.89337e-10	2.03183e-09
CAGL0J07304g	0.962071	6.05642	4.34023e-10	2.26235e-09
CAGL0L06270g	0.357235	10.4754	4.7174e-10	2.45605e-09
CAGL0F08547g	-0.377152	11.1392	5.33679e-10	2.77526e-09
CAGL0I04664g	-1.53085	4.87226	5.47599e-10	2.84429e-09
CAGL0M02849g	-0.386154	11.701	5.49957e-10	2.85204e-09
CAGL0M04059g	-1.85432	4.44104	5.50383e-10	2.85204e-09
CAGL0F00649g	2.8213	3.68698	5.66631e-10	2.9328e-09
CAGL0G03245g	0.470152	8.36697	5.91123e-10	3.05598e-09
CAGL0I08393g	-0.656151	8.31053	6.15151e-10	3.17648e-09
CAGL0C02717g	0.6678	7.00527	6.20013e-10	3.19785e-09
CAGL0H07051g	-1.9444	4.33887	6.58321e-10	3.39147e-09
CAGL0C04631g	0.774803	6.60365	6.78353e-10	3.49059e-09
CAGL0E01661g	0.777191	6.59103	7.42884e-10	3.8182e-09
CAGL0L06622g	0.842009	6.35412	7.61748e-10	3.9106e-09
CAGL0E05456g	1.42353	4.98674	7.74365e-10	3.97076e-09
CAGL0F05071g	0.876908	6.24968	7.96888e-10	4.07769e-09
CAGL0I03212g	-0.672001	6.99177	7.97066e-10	4.07769e-09
CAGL0I07579g	-0.680026	6.94216	8.12744e-10	4.15309e-09
CAGL0H00396g	0.858252	6.29877	8.15872e-10	4.16425e-09
CAGL0M13805g	-0.498671	8.23813	9.56034e-10	4.87401e-09
CAGL0G06622g	1.06471	5.72445	9.92464e-10	5.0539e-09
CAGL0G05764g	0.617591	7.68879	1.04405e-09	5.31047e-09
CAGL0A04103g	0.524187	7.89863	1.05952e-09	5.38295e-09
CAGL0K01155g	1.28592	5.23068	1.18218e-09	5.99922e-09
CAGL0D01056g	-0.59441	7.29025	1.20956e-09	6.13112e-09
CAGL0J06182g	0.707095	6.81185	1.22866e-09	6.22081e-09
CAGL0I04328g	-1.30228	6.46669	1.24636e-09	6.30319e-09
CAGL0M07271g	-0.650839	7.04191	1.28654e-09	6.49892e-09
CAGL0G00682g	-0.699347	6.8396	1.33253e-09	6.7159e-09
CAGL0J03102g	0.694009	6.83609	1.33253e-09	6.7159e-09
CAGL0B03069g	0.405722	9.76236	1.33728e-09	6.73214e-09
CAGL0B03355g	-1.24249	5.28418	1.46485e-09	7.36598e-09
CAGL0M02409g	-3.83971	3.1486	1.50882e-09	7.57841e-09
CAGL0G04433g	-1.17409	5.43705	1.51922e-09	7.62115e-09
CAGL0H09372g	-0.465803	7.97823	1.52078e-09	7.62115e-09
CAGL0G07529g	-0.747339	6.63367	1.63617e-09	8.19014e-09
CAGL0L09339g	0.774291	6.53531	1.71059e-09	8.55293e-09
CAGL0I03190g	0.420354	9.44782	1.7706e-09	8.84297e-09
CAGL0K11506g	-1.5526	4.77392	1.81388e-09	9.04893e-09
CAGL0K08954g	-0.983104	5.89943	1.84267e-09	9.18218e-09
CAGL0G04169g	1.04847	5.69529	1.90044e-09	9.45935e-09
CAGL0L10670g	0.654497	6.98655	1.90815e-09	9.48705e-09
CAGL0E04664g	-0.60489	7.21888	1.96473e-09	9.75734e-09
CAGL0F04345g	0.792385	6.44581	1.99544e-09	9.89875e-09
CAGL0M12232g	-1.04449	5.72834	2.07643e-09	1.02889e-08
CAGL0M05665g	0.397005	9.34998	2.09708e-09	1.03796e-08
CAGL0C03597g	0.442021	8.12875	2.11113e-09	1.04375e-08
CAGL0M03949g	-1.82874	4.40749	2.12925e-09	1.05152e-08
CAGL0B00946g	0.502716	7.71427	2.14192e-09	1.0566e-08
CAGL0J09790g	-0.577118	7.33798	2.2544e-09	1.11085e-08
CAGL0L00539g	-0.939167	5.99197	2.36591e-09	1.16449e-08
CAGL0B03685g	0.329271	11.6607	2.42788e-09	1.19366e-08
CAGL0L09471g	-1.18056	5.38109	2.51564e-09	1.23543e-08
CAGL0B00528g	-0.917189	6.04368	2.53396e-09	1.24305e-08
CAGL0G04763g	1.01438	5.76685	2.54915e-09	1.24911e-08
CAGL0G05489g	-0.935315	6.00107	2.62666e-09	1.28567e-08
CAGL0L09955g	0.563085	7.37729	2.63048e-09	1.28611e-08
CAGL0L06776g	-0.949062	5.95245	2.69779e-09	1.31756e-08
CAGL0A04081g	-0.529935	7.55578	2.72946e-09	1.33156e-08
CAGL0I07821g	0.611077	7.19013	2.85942e-09	1.39342e-08
CAGL0J01892g	0.527596	7.54567	2.91288e-09	1.4179e-08
CAGL0M04147g	0.894788	6.09746	2.94185e-09	1.43042e-08
CAGL0M08426g	0.911478	6.02883	3.00728e-09	1.46063e-08
CAGL0K04741g	-0.454143	10.8791	3.04971e-09	1.47961e-08
CAGL0J06908g	0.767773	6.49667	3.05725e-09	1.48164e-08
CAGL0L10758g	-0.498113	8.9439	3.10982e-09	1.50544e-08
CAGL0I05632g	0.745938	6.59922	3.11317e-09	1.50544e-08
CAGL0L12078g	0.36069	9.65968	3.16409e-09	1.52839e-08
CAGL0I05038g	-0.472474	7.87662	3.25577e-09	1.57095e-08
CAGL0M08756g	-2.08459	4.06847	3.28261e-09	1.58218e-08
CAGL0G05467g	0.879741	6.12991	3.29305e-09	1.58547e-08
CAGL0E05324g	1.13367	5.48478	3.32743e-09	1.60029e-08
CAGL0F04477g	-0.479806	7.82756	3.34515e-09	1.60705e-08
CAGL0K03465g	-0.424141	9.34435	3.44667e-09	1.65403e-08
CAGL0J05302g	0.570814	7.30809	3.50576e-09	1.68055e-08
CAGL0H05621g	1.05023	5.65878	3.63705e-09	1.74085e-08
CAGL0G01320g	0.954805	5.89816	3.63942e-09	1.74085e-08
CAGL0L10384g	1.00114	5.79292	3.66302e-09	1.75024e-08
CAGL0F01045g	-0.37546	11.2784	4.08566e-09	1.95007e-08
CAGL0K01683g	0.54138	9.0272	4.16329e-09	1.98498e-08
CAGL0F00451g	-0.956177	5.88979	4.32412e-09	2.05944e-08
CAGL0M06369g	-0.77682	6.45084	4.7349e-09	2.25265e-08
CAGL0K06369g	0.79036	6.38598	4.97435e-09	2.36402e-08
CAGL0H06523g	-0.816214	6.30751	5.18596e-09	2.46194e-08
CAGL0M12298g	0.879215	6.09694	5.48336e-09	2.60032e-08
CAGL0G07469g	-0.688181	6.74833	5.86419e-09	2.77794e-08
CAGL0I04048g	-0.824916	6.25159	6.18604e-09	2.92726e-08
CAGL0G05093g	-0.712872	6.65746	6.28876e-09	2.97268e-08
CAGL0B00715g	-1.88572	4.27629	6.60104e-09	3.11696e-08
CAGL0E04378g	0.532704	7.45249	6.83078e-09	3.222e-08
CAGL0L05522g	0.421478	8.18677	6.99821e-09	3.29745e-08
CAGL0C00341g	-0.583178	7.75116	7.12751e-09	3.35479e-08
CAGL0G06468g	0.984931	5.79372	7.33199e-09	3.44736e-08
CAGL0C01325g	0.355014	9.48698	7.96923e-09	3.74299e-08
CAGL0J02904g	0.536856	7.43464	8.05246e-09	3.77807e-08
CAGL0M04169g	0.626308	6.99233	8.09504e-09	3.79401e-08
CAGL0I07689g	-1.39406	4.88655	8.11194e-09	3.7979e-08
CAGL0F08063g	0.588895	7.15747	9.13838e-09	4.27393e-08
CAGL0L01705g	0.519846	7.55633	9.25554e-09	4.32415e-08
CAGL0J01001g	0.731115	6.54386	9.57035e-09	4.4665e-08
CAGL0A01199g	0.668071	6.78597	9.71869e-09	4.53094e-08
CAGL0I07887g	0.548488	7.35903	9.91408e-09	4.61716e-08
CAGL0J06380g	0.379411	9.60939	9.94252e-09	4.62552e-08
CAGL0M08932g	-0.814788	6.24975	1.10146e-08	5.11888e-08
CAGL0G07579g	0.552775	7.32264	1.11472e-08	5.17505e-08
CAGL0I03916g	-0.395442	9.79862	1.14488e-08	5.30951e-08
CAGL0D05808g	0.558065	7.27378	1.38155e-08	6.40035e-08
CAGL0E03113g	0.514007	7.51281	1.42349e-08	6.58776e-08
CAGL0K06325g	0.592016	7.09458	1.47434e-08	6.81594e-08
CAGL0E00231g	1.34766	4.88305	1.47761e-08	6.8239e-08
CAGL0G03619g	1.04885	5.54479	1.65258e-08	7.62396e-08
CAGL0J06468g	0.503478	7.54035	1.6597e-08	7.64883e-08
CAGL0G09262g	0.582721	7.14053	1.68445e-08	7.75479e-08
CAGL0F08327g	1.26964	5.04032	1.77603e-08	8.16788e-08
CAGL0K03443g	0.747	6.42525	1.78746e-08	8.21191e-08
CAGL0K01001g	-1.26709	5.08273	1.82106e-08	8.35755e-08
CAGL0D06622g	-1.08326	5.44618	1.92513e-08	8.82601e-08
CAGL0M06413g	0.612149	6.97447	1.94633e-08	8.91397e-08
CAGL0D01804g	-0.655137	6.81073	2.01437e-08	9.21417e-08
CAGL0L02827g	0.637346	6.86593	2.01606e-08	9.21417e-08
CAGL0I03850g	-0.906898	5.93266	2.03206e-08	9.2777e-08
CAGL0J11506g	-0.867122	6.01514	2.13751e-08	9.74907e-08
CAGL0I09724g	-1.55017	4.53478	2.27026e-08	1.03439e-07
CAGL0F07953g	1.30723	6.66362	2.36618e-08	1.07698e-07
CAGL0H05797g	-0.462203	7.80721	2.49816e-08	1.13588e-07
CAGL0A00429g	-0.537979	7.31552	2.64441e-08	1.20114e-07
CAGL0I10747g	-0.897778	5.92828	2.65511e-08	1.20476e-07
CAGL0F07117g	0.462861	7.99079	2.66386e-08	1.20749e-07
CAGL0I00572g	0.333943	9.17481	2.83805e-08	1.28513e-07
CAGL0H00132g	1.49475	4.62252	2.98763e-08	1.35148e-07
CAGL0K07271g	0.81903	6.14114	3.0412e-08	1.3743e-07
CAGL0L06688g	1.16852	5.22097	3.09885e-08	1.39892e-07
CAGL0K02255g	0.385996	8.30248	3.13512e-08	1.41382e-07
CAGL0J10384g	-0.343932	11.8848	3.13827e-08	1.41382e-07
CAGL0L07304g	-0.548853	7.24911	3.15932e-08	1.42185e-07
CAGL0K07700g	0.837629	6.07486	3.33136e-08	1.49766e-07
CAGL0H01815g	0.642537	6.8119	3.33454e-08	1.49766e-07
CAGL0M10571g	0.601058	6.98743	3.40936e-08	1.52971e-07
CAGL0H00330g	1.01931	5.54931	3.42335e-08	1.53442e-07
CAGL0F08481g	0.789477	6.2242	3.44623e-08	1.54312e-07
CAGL0G09273g	-0.919869	5.8159	3.46652e-08	1.55063e-07
CAGL0K08822g	-0.931879	5.79443	3.71693e-08	1.66095e-07
CAGL0I09372g	-0.791537	6.40294	3.99068e-08	1.78148e-07
CAGL0H01606g	0.461675	7.91912	4.044e-08	1.80346e-07
CAGL0G09669g	-0.680794	6.6299	4.12024e-08	1.83561e-07
CAGL0F01661g	-0.457999	8.1202	4.30357e-08	1.91535e-07
CAGL0H00594g	-1.46904	4.63277	4.43268e-08	1.97083e-07
CAGL0C01441g	-1.0461	5.4841	4.47665e-08	1.98837e-07
CAGL0A03234g	0.391674	10.7809	4.54438e-08	2.01643e-07
CAGL0F03641g	1.61085	5.47923	4.56649e-08	2.02413e-07
CAGL0D02442g	0.523968	7.34488	4.57092e-08	2.02413e-07
CAGL0F00693g	0.455596	7.74608	4.58515e-08	2.0284e-07
CAGL0E01463g	-0.42649	9.38849	4.59097e-08	2.02894e-07
CAGL0K01925g	0.416003	8.0403	4.68932e-08	2.07033e-07
CAGL0M09405g	0.674445	6.64206	4.86431e-08	2.14545e-07
CAGL0J09614g	-0.404514	8.35694	4.98445e-08	2.19624e-07
CAGL0L06864g	-0.396805	9.90205	5.13881e-08	2.262e-07
CAGL0K09570g	-0.497999	7.48752	5.18129e-08	2.27843e-07
CAGL0G10131g	0.345755	8.97219	5.28856e-08	2.32328e-07
CAGL0M12859g	0.46592	7.65793	5.34051e-08	2.34377e-07
CAGL0C05247g	-0.498544	7.46088	5.42332e-08	2.37617e-07
CAGL0M00330g	-0.411832	8.02179	5.42508e-08	2.37617e-07
CAGL0H05489g	0.317549	9.65358	5.6378e-08	2.46689e-07
CAGL0A04477g	0.764646	6.27168	5.74486e-08	2.51124e-07
CAGL0D05698g	-4.13716	2.8668	5.8099e-08	2.53716e-07
CAGL0A00363g	0.353317	9.5288	5.89781e-08	2.57301e-07
CAGL0L08316g	-0.947768	5.72064	6.01997e-08	2.62371e-07
CAGL0J01419g	0.767438	6.25433	6.30447e-08	2.74499e-07
CAGL0E06380g	0.575221	7.13052	6.36958e-08	2.77061e-07
CAGL0L02717g	0.388402	8.31818	6.62727e-08	2.87986e-07
CAGL0A03949g	-0.597073	6.93779	6.83625e-08	2.96775e-07
CAGL0H00825g	-1.44098	4.66026	7.21943e-08	3.13102e-07
CAGL0I08195g	-1.00687	5.52632	7.36517e-08	3.19109e-07
CAGL0L12870g	-0.346488	11.8304	7.67335e-08	3.32136e-07
CAGL0D01100g	0.5579	7.09883	7.76489e-08	3.35769e-07
CAGL0H09416g	0.570144	7.06134	7.82773e-08	3.38155e-07
CAGL0M09603g	-0.515504	7.73062	7.89286e-08	3.40635e-07
CAGL0M14025g	0.418937	8.936	7.93067e-08	3.41933e-07
CAGL0C04301g	-0.478751	7.5599	8.04589e-08	3.46562e-07
CAGL0J08184g	0.623424	6.79352	8.15142e-08	3.50766e-07
CAGL0J08547g	0.981322	5.59497	8.2965e-08	3.56661e-07
CAGL0K07876g	0.838998	5.97161	8.42352e-08	3.61769e-07
CAGL0D00528g	-0.501046	7.80653	8.49572e-08	3.64515e-07
CAGL0I09702g	0.937035	5.68603	8.50972e-08	3.64761e-07
CAGL0D05566g	-1.21536	5.03378	8.57481e-08	3.67195e-07
CAGL0I00880g	1.17751	5.10368	8.58627e-08	3.67329e-07
CAGL0K07007g	-0.900633	5.80998	8.64064e-08	3.69297e-07
CAGL0H08063g	0.788793	6.13679	8.76616e-08	3.743e-07
CAGL0G05720g	1.54794	4.46473	8.79023e-08	3.74965e-07
CAGL0L00605g	0.424987	7.87906	8.9132e-08	3.79843e-07
CAGL0L10692g	0.683802	6.52498	9.11292e-08	3.8798e-07
CAGL0C02365g	0.318496	9.06243	9.2095e-08	3.91457e-07
CAGL0H03938g	-0.583888	6.96615	9.21232e-08	3.91457e-07
CAGL0J09922g	0.358134	9.49153	9.64031e-08	4.0925e-07
CAGL0D03586g	-0.422935	9.04644	9.71503e-08	4.12025e-07
CAGL0G02365g	0.96641	5.57987	9.8714e-08	4.18256e-07
CAGL0J01353g	0.604566	6.8734	9.95931e-08	4.21576e-07
CAGL0L07436g	0.642832	6.689	1.01081e-07	4.27465e-07
CAGL0M01826g	-0.454907	9.22641	1.09256e-07	4.61592e-07
CAGL0H04691g	-0.535886	7.20712	1.11726e-07	4.71579e-07
CAGL0H08547g	0.361809	9.1819	1.11833e-07	4.71579e-07
CAGL0F01397g	0.530888	7.22263	1.12084e-07	4.72185e-07
CAGL0K04807g	0.720352	6.38186	1.12517e-07	4.73558e-07
CAGL0F01221g	-0.581106	6.96632	1.15479e-07	4.85561e-07
CAGL0H08305g	-0.488669	7.45034	1.16207e-07	4.88159e-07
CAGL0D01408g	-0.423582	7.86445	1.17762e-07	4.94219e-07
CAGL0J07502g	-1.21729	4.98177	1.19864e-07	5.02564e-07
CAGL0G06600g	0.516313	7.2833	1.20033e-07	5.02796e-07
CAGL0K03553g	-0.864561	5.8773	1.27169e-07	5.32183e-07
CAGL0M13915g	0.993983	5.51274	1.32233e-07	5.52847e-07
CAGL0D02150g	0.762889	6.19706	1.33297e-07	5.56769e-07
CAGL0G08250g	-0.575962	6.98154	1.35867e-07	5.66969e-07
CAGL0K04961g	-0.52372	7.2486	1.4201e-07	5.92042e-07
CAGL0C04455g	0.385814	9.01098	1.46172e-07	6.08822e-07
CAGL0H02189g	-1.08359	5.26145	1.48549e-07	6.18138e-07
CAGL0L01881g	0.415847	7.88578	1.49373e-07	6.2098e-07
CAGL0M06259g	0.767749	6.16103	1.49583e-07	6.21268e-07
CAGL0C03553g	0.642754	6.63858	1.51391e-07	6.28186e-07
CAGL0C00451g	-0.469296	7.58769	1.52183e-07	6.3088e-07
CAGL0L06490g	0.385573	8.09435	1.56284e-07	6.47275e-07
CAGL0J09944g	-0.758872	6.44658	1.56655e-07	6.48202e-07
CAGL0H02651g	-1.05375	5.33329	1.57931e-07	6.52871e-07
CAGL0D05280g	0.500454	8.33897	1.61749e-07	6.68028e-07
CAGL0G06732g	0.351173	10.0224	1.65507e-07	6.82909e-07
CAGL0M11880g	-0.976646	5.53706	1.66351e-07	6.85752e-07
CAGL0L10186g	0.372788	9.29216	1.67162e-07	6.88451e-07
CAGL0K03267g	0.545328	7.22484	1.69801e-07	6.9867e-07
CAGL0A04389g	-0.494603	7.3911	1.75891e-07	7.23051e-07
CAGL0J05984g	-0.564144	7.01052	1.79072e-07	7.35443e-07
CAGL0C00495g	-0.879192	5.79613	1.91835e-07	7.87128e-07
CAGL0G00440g	-0.540868	7.10221	2.08745e-07	8.55718e-07
CAGL0F07535g	-0.545492	7.06597	2.13145e-07	8.72945e-07
CAGL0B03905g	-0.786375	6.06608	2.2018e-07	9.00921e-07
CAGL0K03179g	5.95124	2.55596	2.39402e-07	9.78667e-07
CAGL0L02013g	0.392742	8.01647	2.40169e-07	9.80893e-07
CAGL0H09878g	-0.291863	10.3488	2.40516e-07	9.81404e-07
CAGL0K08316g	-1.06074	5.27583	2.66339e-07	1.08577e-06
CAGL0I04466g	0.772601	6.0836	2.74702e-07	1.11883e-06
CAGL0E05082g	0.629516	6.6554	2.75583e-07	1.12138e-06
CAGL0D03300g	-0.787743	6.03549	2.84788e-07	1.15777e-06
CAGL0G05071g	-0.554445	7.01829	2.86197e-07	1.16243e-06
CAGL0K04301g	0.734038	6.24914	2.87195e-07	1.16541e-06
CAGL0K01507g	0.90247	5.74381	2.9283e-07	1.18718e-06
CAGL0J07458g	-0.982627	5.45902	2.98085e-07	1.20738e-06
CAGL0M11484g	-0.470191	7.46447	3.06169e-07	1.23899e-06
CAGL0L03003g	-0.892898	5.69535	3.10857e-07	1.25681e-06
CAGL0L08184g	-0.77115	6.86382	3.11671e-07	1.25762e-06
CAGL0J11198g	-0.354711	10.3158	3.11806e-07	1.25762e-06
CAGL0M06017g	-0.789694	6.01812	3.11913e-07	1.25762e-06
CAGL0G02189g	0.508779	7.30966	3.18935e-07	1.28476e-06
CAGL0C02651g	-0.682558	6.41702	3.27573e-07	1.31835e-06
CAGL0A00627g	-1.06951	5.22289	3.29967e-07	1.32678e-06
CAGL0L03564g	-0.628196	6.63098	3.37767e-07	1.35691e-06
CAGL0J11990g	1.7764	4.85913	3.39877e-07	1.36414e-06
CAGL0J08272g	-0.844824	5.82993	3.5526e-07	1.42459e-06
CAGL0L04884g	-0.692699	6.37298	3.56603e-07	1.42868e-06
CAGL0D05478g	0.437789	7.66026	3.64619e-07	1.45947e-06
CAGL0J05786g	-0.754811	6.11651	3.65056e-07	1.4599e-06
CAGL0G04653g	-0.61661	6.68405	3.65926e-07	1.46205e-06
CAGL0E00561g	0.454483	7.93194	3.79965e-07	1.51677e-06
CAGL0J07018g	0.810091	5.92467	3.82144e-07	1.52409e-06
CAGL0H02453g	-0.820121	6.35449	3.84635e-07	1.53264e-06
CAGL0J06358g	1.06937	5.19822	3.92787e-07	1.56371e-06
CAGL0K08558g	-0.500624	7.24447	4.05497e-07	1.61285e-06
CAGL0L11792g	0.362122	8.96643	4.08626e-07	1.62384e-06
CAGL0H07007g	0.337847	8.48933	4.13799e-07	1.64291e-06
CAGL0K07392g	-0.581928	6.83327	4.3441e-07	1.7232e-06
CAGL0H06391g	0.486208	7.31525	4.72319e-07	1.87189e-06
CAGL0C00847g	0.504803	7.20504	4.82934e-07	1.91224e-06
CAGL0K09922g	0.948334	5.47443	4.96216e-07	1.96308e-06
CAGL0I01892g	1.26577	4.75778	5.35536e-07	2.11674e-06
CAGL0D00748g	0.299391	10.1879	5.48079e-07	2.16437e-06
CAGL0H07513g	-0.512668	7.16581	5.5657e-07	2.19594e-06
CAGL0F04939g	-1.36804	4.58328	5.57803e-07	2.19884e-06
CAGL0L09867g	-0.39806	7.87644	5.60155e-07	2.20614e-06
CAGL0B00748g	0.639979	6.51886	5.65125e-07	2.22332e-06
CAGL0E02717g	-0.989977	5.35371	5.65525e-07	2.22332e-06
CAGL0I06138g	1.78696	3.93703	5.75293e-07	2.25971e-06
CAGL0M09581g	0.304129	9.78005	5.86884e-07	2.30319e-06
CAGL0K02431g	-1.68825	4.10225	6.09464e-07	2.38968e-06
CAGL0M03157g	0.706369	6.27429	6.10082e-07	2.38999e-06
CAGL0M08514g	0.388529	9.15964	6.16407e-07	2.41262e-06
CAGL0M01562g	-0.366165	8.11744	6.30433e-07	2.46533e-06
CAGL0C02189g	-0.412443	9.15292	6.33062e-07	2.47342e-06
CAGL0J03806g	0.480674	7.32833	6.37099e-07	2.487e-06
CAGL0A01804g	0.553227	9.77585	6.38685e-07	2.48887e-06
CAGL0J06490g	-0.618131	6.62715	6.38708e-07	2.48887e-06
CAGL0F05027g	1.22587	4.81982	6.52959e-07	2.54217e-06
CAGL0L02629g	0.69029	6.30817	6.58798e-07	2.56264e-06
CAGL0J10362g	-0.657867	6.44556	6.90611e-07	2.68402e-06
CAGL0L07810g	0.43676	7.58288	6.92964e-07	2.6908e-06
CAGL0M04103g	-0.597864	6.70758	7.0275e-07	2.7264e-06
CAGL0H05511g	-2.80045	8.16575	7.09384e-07	2.74972e-06
CAGL0G09691g	-0.507767	7.13938	7.51912e-07	2.91201e-06
CAGL0F06237g	-0.586619	6.739	7.52679e-07	2.91243e-06
CAGL0L10142g	-0.581841	6.78273	7.54773e-07	2.91797e-06
CAGL0L01947g	0.737484	6.11082	7.81134e-07	3.01724e-06
CAGL0D01298g	0.418535	10.128	7.81831e-07	3.01729e-06
CAGL0L09361g	2.75213	3.17043	7.90167e-07	3.0468e-06
CAGL0J09240g	-0.386055	9.8865	8.25039e-07	3.17849e-06
CAGL0C00968g	0.493305	8.66044	8.34913e-07	3.21372e-06
CAGL0I07051g	0.384546	7.92318	8.64462e-07	3.32457e-06
CAGL0D04422g	-1.56717	4.24458	8.67326e-07	3.33267e-06
CAGL0M08844g	0.589324	6.70978	8.85614e-07	3.39999e-06
CAGL0I02728g	-0.552496	6.89029	9.00864e-07	3.45553e-06
CAGL0I00484g	-0.62216	6.7303	9.06341e-07	3.47352e-06
CAGL0I10791g	-0.780185	6.76191	9.11254e-07	3.48932e-06
CAGL0M09955g	0.761024	6.01415	9.34944e-07	3.57693e-06
CAGL0G00990g	-0.352121	11.477	9.39104e-07	3.58974e-06
CAGL0C01287g	-1.36659	4.54519	9.47041e-07	3.61694e-06
CAGL0J03828g	0.682476	6.29908	9.55587e-07	3.64643e-06
CAGL0K12100g	-0.531091	7.96234	9.63351e-07	3.67288e-06
CAGL0D02398g	-0.628796	6.50747	9.82975e-07	3.74446e-06
CAGL0D05940g	-0.522191	7.04955	9.93845e-07	3.78261e-06
CAGL0E03355g	1.12092	4.98767	1.032e-06	3.92443e-06
CAGL0H09130g	0.450887	7.45262	1.03423e-06	3.92953e-06
CAGL0K07205g	0.510448	7.09927	1.08824e-06	4.13121e-06
CAGL0K01639g	0.645685	6.44017	1.09471e-06	4.1522e-06
CAGL0M11462g	-0.967433	5.35037	1.13451e-06	4.29946e-06
CAGL0J09152g	-0.579849	6.73966	1.13724e-06	4.3061e-06
CAGL0I05984g	0.735021	6.09632	1.15327e-06	4.36306e-06
CAGL0L08360g	-1.03456	5.16762	1.17639e-06	4.44671e-06
CAGL0M06611g	0.650551	6.38848	1.34152e-06	5.06654e-06
CAGL0K04609g	-0.870419	5.61712	1.37239e-06	5.17871e-06
CAGL0G01034g	-0.408189	8.68427	1.38725e-06	5.23033e-06
CAGL0C00209g	0.568555	6.76065	1.3905e-06	5.23812e-06
CAGL0G01903g	0.567682	7.49601	1.41437e-06	5.32347e-06
CAGL0I08855g	-0.971489	5.3059	1.43809e-06	5.40815e-06
CAGL0J04532g	-0.641128	6.42738	1.48452e-06	5.578e-06
CAGL0L03498g	0.912229	5.45039	1.51675e-06	5.69427e-06
CAGL0M04983g	-0.307278	8.90016	1.52354e-06	5.71489e-06
CAGL0K09724g	-0.321831	9.61678	1.5665e-06	5.87107e-06
CAGL0M11836g	-1.63548	4.03501	1.60995e-06	6.02877e-06
CAGL0M07942g	0.668108	6.30345	1.62997e-06	6.09856e-06
CAGL0C00649g	0.327036	8.41184	1.66725e-06	6.23277e-06
CAGL0L09449g	-0.822652	5.71545	1.7842e-06	6.66433e-06
CAGL0K09878g	0.662719	6.31674	1.81444e-06	6.77156e-06
CAGL0F07315g	0.434969	7.48606	1.88436e-06	7.02655e-06
CAGL0K07139g	5.78335	2.44669	1.91325e-06	7.12227e-06
CAGL0H08481g	-5.75697	2.44738	1.91325e-06	7.12227e-06
CAGL0L03916g	0.719582	6.09607	1.92495e-06	7.15978e-06
CAGL0J03916g	-0.853829	5.62162	1.94672e-06	7.23466e-06
CAGL0G02211g	0.703796	6.12609	1.97015e-06	7.31557e-06
CAGL0E04246g	-1.1299	4.93728	2.01625e-06	7.48045e-06
CAGL0L04576g	0.581318	6.66036	2.02163e-06	7.49413e-06
CAGL0D03168g	1.00174	5.18007	2.03972e-06	7.55483e-06
CAGL0C00715g	-0.766066	5.89849	2.08656e-06	7.72184e-06
CAGL0I06710g	-0.567343	6.71547	2.09642e-06	7.75184e-06
CAGL0H03113g	0.803829	5.73157	2.09922e-06	7.75569e-06
CAGL0G05049g	-0.466286	7.71382	2.17973e-06	8.04641e-06
CAGL0J07656g	0.440558	7.43053	2.18221e-06	8.04884e-06
CAGL0M01936g	0.616902	6.47047	2.18585e-06	8.05554e-06
CAGL0J07744g	-0.739989	5.99258	2.20585e-06	8.12245e-06
CAGL0I05918g	-0.377263	7.86281	2.2194e-06	8.16553e-06
CAGL0B03663g	-0.630492	7.83555	2.26195e-06	8.30628e-06
CAGL0F05731g	-1.04054	5.11741	2.2633e-06	8.30628e-06
CAGL0K04015g	-1.0277	5.11906	2.2633e-06	8.30628e-06
CAGL0I05324g	-0.679017	6.20779	2.28915e-06	8.39418e-06
CAGL0H09636g	-0.455469	7.40571	2.30383e-06	8.44099e-06
CAGL0C04323g	-0.703336	6.1207	2.31127e-06	8.46126e-06
CAGL0E05874g	-0.528504	6.9111	2.3139e-06	8.46386e-06
CAGL0E04070g	-0.327139	8.37954	2.3493e-06	8.58622e-06
CAGL0I10098g	0.489058	7.50864	2.41929e-06	8.83471e-06
CAGL0F06413g	-1.23377	7.92068	2.47071e-06	9.01131e-06
CAGL0J04312g	0.653705	6.29834	2.47173e-06	9.01131e-06
CAGL0K05093g	0.522786	6.93983	2.47384e-06	9.01155e-06
CAGL0H05159g	-0.440517	7.39693	2.58131e-06	9.3953e-06
CAGL0K12826g	-0.278677	11.1691	2.64999e-06	9.63731e-06
CAGL0J09658g	0.921655	5.3752	2.75076e-06	9.99555e-06
CAGL0G07315g	0.353502	8.54563	2.77803e-06	1.00864e-05
CAGL0M03553g	0.544129	7.18084	3.00615e-06	1.09056e-05
CAGL0D06512g	1.15627	4.75669	3.0178e-06	1.09389e-05
CAGL0K05225g	-0.410341	7.58107	3.02133e-06	1.09427e-05
CAGL0I10211g	1.10207	4.95046	3.03678e-06	1.09897e-05
CAGL0G06776g	-0.378131	7.82074	3.05813e-06	1.10579e-05
CAGL0L08888g	0.990163	5.18596	3.08329e-06	1.11397e-05
CAGL0L07700g	-0.421858	11.3162	3.09659e-06	1.11786e-05
CAGL0E01859g	0.457428	7.26398	3.15377e-06	1.13757e-05
CAGL0C02959g	0.545048	6.76514	3.18927e-06	1.14944e-05
CAGL0F03575g	0.764856	5.84977	3.19422e-06	1.15028e-05
CAGL0I09482g	0.439301	7.38287	3.20341e-06	1.15265e-05
CAGL0B01815g	-0.460102	7.25017	3.3011e-06	1.18684e-05
CAGL0M10978g	0.388773	7.7304	3.32492e-06	1.19443e-05
CAGL0C04367g	0.258975	10.4108	3.3432e-06	1.1997e-05
CAGL0E02321g	-0.636572	6.36378	3.34502e-06	1.1997e-05
CAGL0A01366g	0.903833	5.39458	3.36339e-06	1.20531e-05
CAGL0E05346g	0.279596	9.49263	3.3707e-06	1.20695e-05
CAGL0K02805g	0.578386	6.59905	3.38325e-06	1.21046e-05
CAGL0C05467g	2.82554	2.99638	3.48549e-06	1.24603e-05
CAGL0I09966g	0.506289	6.98225	3.52633e-06	1.25961e-05
CAGL0L03674g	0.74289	5.89315	3.577e-06	1.27667e-05
CAGL0J00495g	-0.92097	5.37207	3.62434e-06	1.29252e-05
CAGL0J08657g	0.50434	6.98803	3.63801e-06	1.29635e-05
CAGL0G02079g	-0.275746	11.4213	3.80605e-06	1.35514e-05
CAGL0J11462g	-0.367951	10.7384	3.93249e-06	1.39903e-05
CAGL0D00594g	0.469061	7.17498	4.13564e-06	1.47012e-05
CAGL0I01980g	0.641946	6.30924	4.33455e-06	1.53959e-05
CAGL0H03003g	0.446876	7.30787	4.48459e-06	1.5916e-05
CAGL0I10835g	-0.65937	6.2015	4.55769e-06	1.61624e-05
CAGL0K10230g	-0.578115	6.56336	4.61087e-06	1.63379e-05
CAGL0L08250g	0.716106	5.98547	4.63488e-06	1.64098e-05
CAGL0A03366g	0.303518	9.1766	4.66717e-06	1.65109e-05
CAGL0M07293g	-1.67253	3.90045	4.77461e-06	1.68774e-05
CAGL0I05852g	0.653662	6.23422	4.81679e-06	1.70129e-05
CAGL0D00990g	-0.889861	5.40617	4.85879e-06	1.71338e-05
CAGL0D02134g	0.880713	5.40177	4.85879e-06	1.71338e-05
CAGL0I02112g	0.834614	5.55776	4.99489e-06	1.75857e-05
CAGL0I02266g	0.832721	5.55993	4.99489e-06	1.75857e-05
CAGL0H07117g	-1.22775	4.58416	5.03278e-06	1.7705e-05
CAGL0L07150g	-0.609192	6.38963	5.16918e-06	1.81663e-05
CAGL0K11880g	-0.390689	8.76276	5.17216e-06	1.81663e-05
CAGL0A02772g	0.446418	7.28604	5.18133e-06	1.81841e-05
CAGL0H07557g	0.474883	7.08047	5.38006e-06	1.88665e-05
CAGL0H07821g	-1.05288	4.97065	5.72476e-06	2.00594e-05
CAGL0K04499g	0.359262	8.05976	5.7484e-06	2.01262e-05
CAGL0L10021g	-0.484024	7.02556	5.77043e-06	2.01874e-05
CAGL0C02673g	-0.675968	6.11328	5.81646e-06	2.03323e-05
CAGL0L06974g	0.325338	8.5586	5.82798e-06	2.03564e-05
CAGL0E03201g	0.651341	6.23297	5.91375e-06	2.06397e-05
CAGL0J09856g	-0.512891	7.12287	5.96394e-06	2.07984e-05
CAGL0H07997g	-0.685904	6.05538	6.00725e-06	2.0918e-05
CAGL0B03707g	-1.22765	4.59038	6.0077e-06	2.0918e-05
CAGL0K00913g	-0.371519	7.7916	6.09432e-06	2.12029e-05
CAGL0L10092g	0.499786	7.68419	6.11783e-06	2.12679e-05
CAGL0G05313g	0.659015	6.14971	6.19054e-06	2.15037e-05
CAGL0D05544g	0.480602	7.03441	6.2925e-06	2.18407e-05
CAGL0J07172g	0.516301	6.8276	6.39318e-06	2.21727e-05
CAGL0M10153g	2.10823	3.39421	6.60674e-06	2.28954e-05
CAGL0M02893g	-0.984637	5.07414	6.61586e-06	2.2909e-05
CAGL0L11044g	-0.574966	6.53661	6.8223e-06	2.36054e-05
CAGL0A04301g	0.559261	6.61146	6.85809e-06	2.37106e-05
CAGL0A00187g	0.662785	6.16288	6.88677e-06	2.37912e-05
CAGL0D00924g	-0.813628	5.59684	6.93762e-06	2.39481e-05
CAGL0D01518g	0.863815	5.44704	7.01972e-06	2.42125e-05
CAGL0G01232g	0.489892	6.96112	7.21986e-06	2.48834e-05
CAGL0H08041g	-0.961494	5.16985	7.32936e-06	2.52411e-05
CAGL0M01914g	0.499423	6.89568	7.4275e-06	2.55592e-05
CAGL0B02981g	0.587769	6.46577	7.56915e-06	2.60263e-05
CAGL0B01743g	-0.869763	5.41979	7.62863e-06	2.62104e-05
CAGL0G01496g	-0.749884	5.79236	7.82956e-06	2.68799e-05
CAGL0E00539g	-0.683711	6.06014	7.8882e-06	2.70601e-05
CAGL0M03575g	-0.644856	6.21372	8.0372e-06	2.75072e-05
CAGL0K09394g	0.640998	6.21129	8.0372e-06	2.75072e-05
CAGL0J05874g	0.635906	6.21413	8.0372e-06	2.75072e-05
CAGL0A03696g	-0.467614	7.09226	8.17238e-06	2.79481e-05
CAGL0M05115g	0.609381	6.33403	8.18619e-06	2.79737e-05
CAGL0I07777g	-0.780328	5.66734	8.61299e-06	2.94094e-05
CAGL0C03575g	1.51562	4.08278	8.62374e-06	2.94233e-05
CAGL0H05599g	0.399812	7.51265	8.7254e-06	2.97472e-05
CAGL0G06314g	0.6714	6.06938	8.81733e-06	3.00374e-05
CAGL0B03949g	0.888792	5.31523	8.85636e-06	3.01471e-05
CAGL0K05643g	0.726972	5.87529	8.94404e-06	3.04222e-05
CAGL0G00726g	-0.627082	6.26288	9.25927e-06	3.14701e-05
CAGL0K10428g	2.20128	3.30954	9.3144e-06	3.16331e-05
CAGL0M07381g	0.469319	7.04249	9.34343e-06	3.17073e-05
CAGL0J08030g	-0.905152	5.28657	9.57348e-06	3.24631e-05
CAGL0G09251g	0.596414	6.38415	9.65342e-06	3.2709e-05
CAGL0G02827g	0.405946	7.4499	9.71988e-06	3.29089e-05
CAGL0M08316g	0.807753	5.56541	9.74062e-06	3.29539e-05
CAGL0L00473g	-0.358122	8.27974	9.80085e-06	3.31323e-05
CAGL0E02739g	-0.356497	7.8396	1.00031e-05	3.37902e-05
CAGL0H04213g	-1.0654	4.85219	1.01558e-05	3.42796e-05
CAGL0C04279g	-0.518829	6.75123	1.06699e-05	3.59874e-05
CAGL0B00286g	0.85771	5.38476	1.07803e-05	3.63322e-05
CAGL0K05445g	-0.838144	5.46685	1.08097e-05	3.64033e-05
CAGL0I03828g	0.398375	7.59578	1.08289e-05	3.64404e-05
CAGL0K05335g	-0.565075	6.51441	1.09185e-05	3.67138e-05
CAGL0A02387g	-0.653379	6.14168	1.15381e-05	3.87676e-05
CAGL0H08712g	1.18558	4.56145	1.18946e-05	3.9935e-05
CAGL0J03850g	-0.304609	8.31079	1.19396e-05	4.00557e-05
CAGL0L12056g	0.226265	10.5081	1.1957e-05	4.00836e-05
CAGL0B02321g	-0.89123	5.2851	1.25502e-05	4.20404e-05
CAGL0L04708g	-0.54198	6.61801	1.25829e-05	4.21179e-05
CAGL0K08008g	0.607113	6.27956	1.29761e-05	4.34012e-05
CAGL0I09394g	-0.318717	8.33426	1.32137e-05	4.41623e-05
CAGL0J07568g	-0.372752	7.66516	1.32366e-05	4.42054e-05
CAGL0K11990g	0.602915	6.31442	1.33908e-05	4.46868e-05
CAGL0H07183g	-0.999513	4.98516	1.34181e-05	4.47438e-05
CAGL0H04499g	0.656861	6.09558	1.34664e-05	4.48712e-05
CAGL0B03839g	-0.472311	8.11353	1.35012e-05	4.49532e-05
CAGL0L03157g	-1.09855	4.85447	1.39361e-05	4.6366e-05
CAGL0G03707g	-0.412048	7.36353	1.42738e-05	4.74538e-05
CAGL0J10406g	-0.28116	8.64249	1.4401e-05	4.78406e-05
CAGL0L11154g	0.787406	5.54429	1.47777e-05	4.90552e-05
CAGL0L07282g	-0.495194	6.84687	1.49293e-05	4.95214e-05
CAGL0G04345g	0.737517	5.73452	1.51348e-05	5.01654e-05
CAGL0K03487g	0.462182	7.0412	1.51725e-05	5.02525e-05
CAGL0K05533g	5.56667	2.31235	1.52926e-05	5.06123e-05
CAGL0F05775g	0.769983	5.62385	1.53213e-05	5.06692e-05
CAGL0H08800g	-0.420708	7.31277	1.56261e-05	5.16386e-05
CAGL0J06006g	-0.772953	5.59578	1.56546e-05	5.16941e-05
CAGL0L09757g	-0.646371	6.08668	1.57216e-05	5.18765e-05
CAGL0G06248g	0.688261	5.92365	1.60557e-05	5.29395e-05
CAGL0J08481g	0.716982	5.81615	1.60776e-05	5.2972e-05
CAGL0M12034g	-0.348165	12.3743	1.6147e-05	5.3161e-05
CAGL0H05533g	0.733285	5.74741	1.61714e-05	5.32019e-05
CAGL0D03608g	1.29421	4.33514	1.62957e-05	5.35668e-05
CAGL0C05423g	-0.628899	6.18728	1.63066e-05	5.35668e-05
CAGL0K06809g	-1.07136	4.82038	1.65317e-05	5.42657e-05
CAGL0A02475g	0.722387	5.78802	1.66745e-05	5.46539e-05
CAGL0M02101g	0.4225	7.25611	1.66747e-05	5.46539e-05
CAGL0J09284g	0.969372	5.01475	1.69219e-05	5.5423e-05
CAGL0E06050g	-0.68772	5.93388	1.70075e-05	5.5662e-05
CAGL0F03201g	-1.0773	4.77057	1.72605e-05	5.64482e-05
CAGL0D05918g	-0.671205	6.00314	1.73265e-05	5.66222e-05
CAGL0M13607g	0.322266	8.03396	1.74012e-05	5.68241e-05
CAGL0C03894g	0.693681	5.9026	1.77705e-05	5.79813e-05
CAGL0M10329g	-0.371413	7.99504	1.77818e-05	5.79813e-05
CAGL0L12408g	-1.08922	4.73641	1.79423e-05	5.84613e-05
CAGL0K10934g	0.507912	6.74592	1.81962e-05	5.92449e-05
CAGL0G09449g	-0.352991	9.77887	1.83715e-05	5.97717e-05
CAGL0I10967g	-0.294438	8.59818	1.99373e-05	6.48182e-05
CAGL0I10901g	-0.597242	6.28077	1.99868e-05	6.49315e-05
CAGL0E02981g	0.798504	5.4785	2.10459e-05	6.83217e-05
CAGL0M08272g	0.594445	6.25627	2.12264e-05	6.8857e-05
CAGL0D01914g	-0.530455	6.58651	2.19037e-05	7.1002e-05
CAGL0L03289g	0.303463	8.34137	2.19939e-05	7.12421e-05
CAGL0G10175g	0.544249	6.50174	2.24136e-05	7.25483e-05
CAGL0D02024g	-0.340468	8.28513	2.26987e-05	7.34173e-05
CAGL0A03476g	0.854336	5.27735	2.34409e-05	7.57624e-05
CAGL0H06633g	0.928844	5.05306	2.35027e-05	7.59068e-05
CAGL0J06424g	-1.06223	4.76512	2.35687e-05	7.60088e-05
CAGL0I01210g	-1.03565	4.7674	2.35687e-05	7.60088e-05
CAGL0C01078g	0.617069	6.92434	2.43686e-05	7.8531e-05
CAGL0I07799g	-0.683513	5.87679	2.44469e-05	7.87257e-05
CAGL0H00759g	-2.2235	3.09123	2.44736e-05	7.87543e-05
CAGL0E01529g	0.812439	5.42034	2.52606e-05	8.12275e-05
CAGL0K10780g	-0.522295	7.8051	2.59232e-05	8.32978e-05
CAGL0M08954g	0.587918	6.28461	2.63532e-05	8.46179e-05
CAGL0L00671g	0.450316	7.38745	2.66961e-05	8.56564e-05
CAGL0M05753g	-0.984682	4.88826	2.72792e-05	8.74637e-05
CAGL0K02497g	0.381439	7.478	2.74232e-05	8.78616e-05
CAGL0L00157g	3.00687	2.76307	2.75449e-05	8.81877e-05
CAGL0D04268g	-1.25366	4.29167	2.75898e-05	8.82675e-05
CAGL0K10626g	0.327238	8.43072	2.80692e-05	8.9736e-05
CAGL0J06270g	0.71628	5.71565	2.81976e-05	9.00814e-05
CAGL0J03014g	-0.504016	6.70477	2.82223e-05	9.00952e-05
CAGL0G04521g	-0.470595	6.89205	2.88865e-05	9.21488e-05
CAGL0J08074g	-0.420954	7.21188	3.01871e-05	9.62281e-05
CAGL0H00220g	-0.684578	5.87388	3.03346e-05	9.66287e-05
CAGL0L06556g	-0.65537	5.94749	3.07323e-05	9.78248e-05
KISH	-0.47639	6.85586	3.15966e-05	0.000100504
CAGL0J10582g	-0.529019	6.52806	3.19614e-05	0.000101591
CAGL0K12562g	0.665764	5.9167	3.22934e-05	0.000102572
CAGL0F00209g	0.848747	5.24533	3.31698e-05	0.000105204
CAGL0M08536g	0.688371	5.81287	3.31927e-05	0.000105204
CAGL0L11132g	-0.248564	10.2545	3.31936e-05	0.000105204
CAGL0I01518g	0.330626	7.87525	3.38318e-05	0.00010715
CAGL0D03938g	0.624158	6.06842	3.54393e-05	0.000112161
CAGL0K01199g	0.542427	6.43992	3.90522e-05	0.000123507
CAGL0E02431g	-0.881609	5.17855	3.92423e-05	0.000124019
CAGL0I00506g	0.824094	5.31246	3.92887e-05	0.000124056
CAGL0K10208g	-1.18506	4.45792	3.93103e-05	0.000124056
CAGL0F06831g	-0.375727	7.69169	4.00555e-05	0.000126318
CAGL0K06589g	-0.746552	5.57542	4.05491e-05	0.000127783
CAGL0K10362g	-1.00189	4.79602	4.1246e-05	0.000129887
CAGL0M11946g	-0.470549	6.81817	4.15028e-05	0.000130602
CAGL0E01683g	-0.453141	6.94951	4.17138e-05	0.000131173
CAGL0A03014g	0.632161	5.99288	4.18537e-05	0.000131519
CAGL0M02981g	0.589239	6.20136	4.25916e-05	0.000133742
CAGL0H09152g	0.808159	5.32522	4.26393e-05	0.000133797
CAGL0K09240g	-1.09097	4.59	4.34836e-05	0.00013635
CAGL0E05258g	-0.675226	5.81742	4.3655e-05	0.00013679
CAGL0H10208g	-0.648681	5.96692	4.41773e-05	0.000138328
CAGL0J07084g	-0.46246	6.88242	4.4515e-05	0.000139287
CAGL0I04136g	-0.696683	5.74868	4.50597e-05	0.000140891
CAGL0K08756g	0.500835	6.63794	4.55559e-05	0.000142342
CAGL0C04917g	-0.969177	4.91015	4.59242e-05	0.000143391
CAGL0K01397g	-0.806465	5.33873	4.62075e-05	0.000144174
CAGL0K01243g	-0.409706	7.68864	4.64773e-05	0.000144913
CAGL0L01353g	-0.227149	10.7454	4.65517e-05	0.000145043
CAGL0K09482g	0.648166	5.93776	4.65933e-05	0.00014507
CAGL0I02794g	0.592673	6.18206	4.72943e-05	0.000147149
CAGL0I07645g	-0.724394	5.63841	4.77591e-05	0.00014849
CAGL0M04609g	-0.738452	5.5566	4.78665e-05	0.00014872
CAGL0J00605g	0.334009	7.78227	4.81486e-05	0.000149491
CAGL0L04400g	0.559048	6.31812	4.86855e-05	0.000151052
CAGL0H08822g	-0.605573	6.12226	4.89722e-05	0.000151835
CAGL0D01430g	-0.469831	6.79209	4.9333e-05	0.000152846
CAGL0M06083g	-0.430324	8.13508	4.94694e-05	0.000153161
CAGL0L12210g	0.589732	6.15902	5.03079e-05	0.000155648
CAGL0K01375g	-0.511113	7.62816	5.03669e-05	0.000155721
CAGL0I06831g	-0.396581	7.29228	5.04663e-05	0.000155919
CAGL0H00528g	-0.556196	6.32666	5.05998e-05	0.000156223
CAGL0L12628g	-0.87273	5.12553	5.07661e-05	0.000156626
CAGL0J09350g	0.284985	8.22933	5.09004e-05	0.000156931
CAGL0C02453g	-0.323738	7.85187	5.18838e-05	0.000159851
CAGL0L12012g	0.919921	4.98107	5.2897e-05	0.000162859
CAGL0J02266g	-0.715937	5.65857	5.41369e-05	0.00016656
CAGL0L00869g	-0.430841	7.04612	5.54754e-05	0.00017056
CAGL0D06402g	0.376823	9.14477	5.61367e-05	0.000172441
CAGL0F06693g	-0.298944	8.9628	5.61653e-05	0.000172441
CAGL0C01727g	-0.625388	6.00361	5.6466e-05	0.000173244
CAGL0G03509g	0.570616	6.24627	5.69147e-05	0.000174499
CAGL0I04334g	-0.642246	5.93654	5.72252e-05	0.000175329
CAGL0G03465g	-0.373053	7.44605	5.73991e-05	0.00017574
CAGL0I02530g	-0.520388	6.91793	5.78434e-05	0.000176977
CAGL0L07920g	-5.31015	2.17875	6.11395e-05	0.000186933
CAGL0J08316g	0.534225	9.73015	6.268e-05	0.00019151
CAGL0C03333g	0.580979	6.16178	6.34945e-05	0.000193865
CAGL0L03355g	0.5358	6.36777	6.5685e-05	0.000200414
CAGL0C04213g	2.36775	2.94629	6.64651e-05	0.000202654
CAGL0J02992g	-0.38231	7.33737	6.69384e-05	0.000203957
CAGL0B00726g	1.57601	3.74437	6.79767e-05	0.000206836
CAGL0I03542g	-0.9271	4.9201	6.79771e-05	0.000206836
CAGL0F08041g	-0.385683	9.56002	6.87741e-05	0.000209117
CAGL0F08415g	-0.790087	5.35597	6.91004e-05	0.000209964
CAGL0M12122g	-0.563743	6.28022	6.92356e-05	0.000210231
CAGL0D04114g	0.33636	7.70645	6.94486e-05	0.000210732
CAGL0I03674g	0.29301	8.20178	7.01359e-05	0.000212534
CAGL0M04741g	-0.602814	6.07591	7.01385e-05	0.000212534
CAGL0L08404g	0.656528	5.81867	7.05906e-05	0.000213757
CAGL0G00968g	0.365905	7.45666	7.06738e-05	0.000213862
CAGL0E02315g	-0.353535	7.54565	7.08546e-05	0.000214262
CAGL0J02464g	0.805986	5.26726	7.13416e-05	0.000215587
CAGL0M12947g	0.695608	5.66387	7.18881e-05	0.00021709
CAGL0B00682g	0.524597	6.4479	7.30804e-05	0.00022054
CAGL0C00781g	0.423786	7.01618	7.41089e-05	0.000223491
CAGL0M10307g	0.599326	6.05092	7.45185e-05	0.000224573
CAGL0F03069g	0.585375	6.12291	7.50969e-05	0.000226162
CAGL0K11231g	0.499978	6.57544	7.59361e-05	0.000228533
CAGL0A01133g	0.601822	6.0569	7.79124e-05	0.000234321
CAGL0J07810g	0.455961	6.81389	7.87022e-05	0.000236535
CAGL0A04147g	-0.39086	7.22822	7.99495e-05	0.00024012
CAGL0H02893g	0.48207	6.6459	8.09857e-05	0.000243067
CAGL0J04070g	-0.474196	6.71002	8.29675e-05	0.000248846
CAGL0M05621g	-1.0102	4.68443	8.42569e-05	0.000252542
CAGL0H05445g	-0.211744	10.574	8.75823e-05	0.000262331
CAGL0B03883g	-0.43465	6.94439	8.88455e-05	0.000265934
CAGL0K01221g	0.515136	6.44934	8.95617e-05	0.000267896
CAGL0L09691g	0.497529	6.54386	9.03689e-05	0.000270128
CAGL0H09306g	-0.344793	9.53492	9.09351e-05	0.000271489
CAGL0D02090g	-0.280231	10.8378	9.09474e-05	0.000271489
CAGL0J02640g	-0.670615	5.74501	9.13301e-05	0.000272448
CAGL0D04400g	-0.652824	5.8229	9.16836e-05	0.000273317
CAGL0I03894g	-0.711965	5.57764	9.18285e-05	0.000273565
CAGL0K04939g	0.383143	7.25326	9.30391e-05	0.000276984
CAGL0B04873g	-1.25229	4.14657	9.37402e-05	0.000278883
CAGL0K12474g	-0.387654	7.23427	9.46643e-05	0.000281443
CAGL0I08107g	-0.48305	6.62109	9.63786e-05	0.000286347
CAGL0E04136g	-0.939743	4.86956	9.697e-05	0.00028791
CAGL0J04488g	-0.56495	6.17413	0.000100085	0.000296958
CAGL0G06908g	-0.452727	6.77223	0.000100716	0.000298627
CAGL0J11000g	-1.01863	4.65397	0.000100782	0.000298627
CAGL0L10912g	-0.770309	5.334	0.000104408	0.000309163
CAGL0I00836g	0.426681	6.94541	0.000104905	0.000310425
CAGL0C00253g	0.709525	5.51241	0.000105621	0.000312334
CAGL0G02277g	-0.368325	7.37174	0.000106243	0.000313963
CAGL0L12760g	-0.235702	9.35151	0.000106731	0.000315196
CAGL0F08437g	-0.986301	4.72557	0.000106878	0.000315418
CAGL0E04334g	-0.296485	8.02646	0.000111214	0.000327995
CAGL0G00242g	0.753968	5.34167	0.000112214	0.000330725
CAGL0I04554g	-0.368142	7.36144	0.000114269	0.000336555
CAGL0H03223g	0.614242	5.93933	0.000115186	0.00033903
CAGL0L07238g	0.305756	7.89197	0.000115742	0.000340441
CAGL0J04774g	-0.694508	5.61671	0.000116658	0.000342907
CAGL0I08789g	0.451395	6.76743	0.000117097	0.000343966
CAGL0D03806g	-0.407375	7.35601	0.000119276	0.000350134
CAGL0L08492g	0.390845	7.17618	0.000120081	0.000352265
CAGL0D05346g	-0.592256	6.02465	0.000121827	0.000357104
CAGL0M09999g	0.839537	5.11318	0.000121893	0.000357104
CAGL0B00814g	0.300866	7.92311	0.000124133	0.000363426
CAGL0I07271g	0.448311	6.75311	0.000126079	0.00036888
CAGL0G08272g	-0.540708	6.25021	0.000126883	0.000370986
CAGL0J10802g	-0.352147	8.16592	0.000129021	0.000376988
CAGL0J04400g	-0.554474	6.18451	0.000129887	0.000379267
CAGL0E05522g	-0.882168	4.92096	0.00013099	0.000381986
CAGL0L01397g	-0.807587	5.18096	0.000130991	0.000381986
CAGL0H10318g	-1.04835	4.52836	0.000133984	0.000390456
CAGL0L12452g	-0.427294	6.90795	0.000134091	0.000390508
CAGL0C03201g	0.692918	5.55299	0.000135097	0.00039318
CAGL0D01276g	0.5804	6.04815	0.000138327	0.000402316
CAGL0H05137g	-0.59823	9.91834	0.000138483	0.000402503
CAGL0K06545g	0.579374	6.05376	0.000144182	0.000418792
CAGL0K10472g	-0.551157	6.20358	0.000145393	0.000422033
CAGL0G07084g	-0.714521	5.48612	0.000146685	0.000425501
CAGL0F06567g	0.583957	6.01627	0.000147428	0.000427376
CAGL0M06105g	0.455603	6.6971	0.000149495	0.000433084
CAGL0I02552g	-0.79087	5.25113	0.000149957	0.000434136
CAGL0L02805g	0.348186	7.45683	0.000152318	0.000440683
CAGL0I00550g	-0.577841	6.06969	0.000156443	0.000452323
CAGL0L13046g	0.580847	5.99401	0.000157066	0.000453826
CAGL0G01386g	0.832516	5.10609	0.000157472	0.000454701
CAGL0E06556g	-0.888542	4.9524	0.000158156	0.00045608
CAGL0F03773g	-0.878932	4.9509	0.000158156	0.00045608
CAGL0K09218g	0.566824	6.10701	0.000158621	0.000457123
CAGL0I01012g	0.395936	7.0727	0.000160276	0.000461346
CAGL0H08261g	0.555696	6.1481	0.000160296	0.000461346
CAGL0G03905g	-0.532043	6.2554	0.000162569	0.000467583
CAGL0M02453g	-0.55623	6.11744	0.000164928	0.00047406
CAGL0J07634g	0.802661	5.16741	0.000168214	0.000483191
CAGL0G02541g	0.723857	5.41422	0.000168601	0.000483988
CAGL0H05709g	0.643309	5.7236	0.000171584	0.000492231
CAGL0H06611g	0.611172	5.89327	0.00017324	0.000496658
CAGL0J11891g	0.328155	7.59544	0.000173831	0.00049803
CAGL0I02970g	-0.443972	6.75562	0.00017417	0.000498678
CAGL0K11528g	-0.486508	6.50671	0.000175014	0.00050077
CAGL0M09691g	1.58668	3.4929	0.000176238	0.000503944
CAGL0I06006g	-0.599186	5.90306	0.000181205	0.000517811
CAGL0D06314g	-0.471634	6.5518	0.000187597	0.000535731
CAGL0G00374g	-0.62664	5.79142	0.000188356	0.000537552
CAGL0D05896g	0.319324	7.65448	0.000189197	0.000539602
CAGL0M05049g	0.336766	7.49946	0.000190131	0.000541916
CAGL0L04312g	0.273125	8.11843	0.000193994	0.000552571
CAGL0G06996g	2.10634	2.95642	0.000195876	0.00055757
CAGL0J07854g	-0.624812	5.79861	0.000197624	0.000562184
CAGL0K07095g	-0.27455	8.30913	0.00020054	0.000570113
CAGL0D04466g	-1.08639	4.39369	0.000200865	0.000570669
CAGL0J10274g	0.651776	5.66694	0.000201093	0.000570949
CAGL0M06457g	-0.796606	5.10385	0.000202886	0.000575671
CAGL0I06457g	-0.28101	8.0155	0.000204526	0.000579952
CAGL0L08228g	-0.510919	6.33392	0.00020507	0.000580869
CAGL0G02563g	1.51172	3.58996	0.000205113	0.000580869
CAGL0M01694g	0.461955	6.60021	0.000205295	0.000581012
CAGL0C02849g	-0.392258	7.04987	0.00021653	0.000612414
CAGL0J10010g	-0.992725	4.6057	0.000219098	0.000619282
CAGL0E02915g	0.475459	6.48356	0.00022095	0.000624117
CAGL0L06094g	0.385338	7.21644	0.000222216	0.000627292
CAGL0I02244g	-0.886297	4.84128	0.000222809	0.000628563
CAGL0G00484g	-1.28351	4.00514	0.000224071	0.00063172
CAGL0L05720g	0.861859	4.95705	0.000225533	0.000635436
CAGL0I00858g	-0.775199	5.18156	0.000232096	0.00065351
CAGL0C05159g	0.507024	6.32246	0.000234899	0.000660561
CAGL0B03465g	0.500574	6.32524	0.000234899	0.000660561
CAGL0D02926g	-0.645101	5.65845	0.000235305	0.00066128
CAGL0K06435g	0.813346	5.07846	0.000241104	0.000677146
CAGL0K08800g	0.298188	7.82886	0.000241628	0.000678186
CAGL0F04125g	0.514394	6.29665	0.000244393	0.000685238
CAGL0H03201g	-5.14533	2.08814	0.000244451	0.000685238
CAGL0M09614g	-0.485879	6.44127	0.000248543	0.000696267
CAGL0F08173g	0.753641	5.18934	0.000249663	0.000698961
CAGL0G02123g	-0.448452	6.64196	0.000252693	0.000706997
CAGL0C04807g	-0.496709	6.37817	0.000255318	0.000713889
CAGL0M03355g	0.309893	7.89501	0.000260044	0.000726643
CAGL0F01573g	-0.67573	5.54296	0.000260386	0.000727139
CAGL0K04411g	-0.803723	5.09091	0.000260683	0.000727507
CAGL0G04081g	1.01998	4.43706	0.000261692	0.00072986
CAGL0D04444g	-1.15468	4.16552	0.000264481	0.000737175
CAGL0G05984g	0.826532	4.99385	0.000267454	0.000744991
CAGL0F08789g	-0.671829	5.50563	0.000273316	0.000760835
CAGL0L04070g	-0.455071	7.60875	0.000273487	0.000760835
CAGL0M05423g	-0.569435	5.98296	0.000276403	0.000768463
CAGL0I07183g	0.537654	6.14268	0.000284223	0.000789211
CAGL0B02365g	0.531045	6.14099	0.000284223	0.000789211
CAGL0K03575g	0.712769	5.36792	0.000294497	0.000817225
CAGL0G01881g	-0.361215	7.22339	0.000305337	0.000846772
CAGL0M11264g	-0.57046	5.96241	0.00030734	0.000851794
KHYB	5.11467	2.05747	0.000308792	0.000855281
CAGL0D05412g	-0.343197	7.38044	0.000309119	0.000855649
CAGL0K10714g	0.581737	5.88248	0.000309615	0.000856486
CAGL0B02948g	1.01442	4.4136	0.000313512	0.000866721
CAGL0I08547g	-0.492168	6.34603	0.000313815	0.000867018
CAGL0A02816g	-0.530948	6.12871	0.000315752	0.000871824
CAGL0I04906g	-0.248565	8.75046	0.000316251	0.000872655
CAGL0J10538g	0.735197	5.28552	0.000318276	0.000877694
CAGL0L10450g	0.425998	6.74786	0.000318993	0.000879122
CAGL0E03267g	-0.359019	7.23549	0.000320575	0.00088293
CAGL0M11506g	-0.5114	6.24315	0.000323334	0.000889976
CAGL0L02563g	-0.949346	4.61214	0.00032791	0.000902009
CAGL0G03641g	-0.329101	7.47076	0.000335406	0.000922054
CAGL0E00583g	0.577696	5.89502	0.000336575	0.00092469
CAGL0E02145g	-0.527589	6.14247	0.000338637	0.000929778
CAGL0I00220g	0.457197	7.3008	0.000340211	0.00093352
CAGL0H02211g	-0.604874	5.77653	0.000342654	0.000939638
CAGL0G02607g	-0.422835	6.73412	0.000343852	0.000942339
CAGL0G03047g	0.898685	4.74639	0.000344946	0.000944749
CAGL0H09174g	0.844319	4.86537	0.00034996	0.000957887
CAGL0H07689g	-0.526606	6.14887	0.000350515	0.000958812
CAGL0C04433g	0.53675	6.10676	0.000350808	0.00095902
CAGL0J11770g	0.223816	8.84351	0.000352133	0.000962047
CAGL0A03608g	-0.993623	4.4324	0.000355434	0.000970466
CAGL0E02387g	-1.11315	4.23169	0.000358334	0.000977778
CAGL0J10978g	-1.37165	3.76046	0.000360589	0.000983322
CAGL0I07953g	0.6016	5.74141	0.000364267	0.000992739
CAGL0K05973g	-0.251402	8.82759	0.000371491	0.00101127
CAGL0D04730g	-0.468239	6.45479	0.000371523	0.00101127
CAGL0K02849g	0.277069	7.93541	0.000372131	0.0010123
CAGL0J01177g	0.596208	5.78838	0.000374524	0.00101818
CAGL0G01804g	0.310316	7.60935	0.00037476	0.0010182
CAGL0M12342g	0.519126	6.15924	0.00037516	0.00101865
CAGL0M07634g	1.03187	4.37	0.000375701	0.0010195
CAGL0L02365g	-0.330055	7.44472	0.000376332	0.00102058
CAGL0F04411g	-0.384587	7.78365	0.000377155	0.00102218
CAGL0K06105g	-0.292671	7.79208	0.000378684	0.0010257
CAGL0I07997g	-1.21528	3.94462	0.000380969	0.00103126
CAGL0M11110g	-0.846083	4.82689	0.00038198	0.00103336
CAGL0I04312g	-0.590658	5.84144	0.000383094	0.0010351
CAGL0I07535g	0.578413	5.83919	0.000383094	0.0010351
CAGL0B01188g	-0.700606	5.3299	0.000384771	0.001039
CAGL0D05302g	-0.493236	6.31789	0.000385779	0.00104108
CAGL0J02442g	-0.39002	6.96864	0.00038618	0.00104153
CAGL0L08052g	-0.528121	6.12864	0.000389344	0.00104942
CAGL0G05357g	0.306188	7.69428	0.000396317	0.00106756
CAGL0L00781g	0.634132	5.57526	0.000397935	0.00107127
CAGL0M00132g	0.71289	5.28407	0.00040064	0.00107789
CAGL0D02772g	0.430226	6.66803	0.000402136	0.00108126
CAGL0D01078g	-0.32279	7.48488	0.000406061	0.00109115
CAGL0H03267g	0.416348	6.76824	0.000410415	0.00110218
CAGL0L04246g	0.40318	6.86654	0.000420471	0.0011285
CAGL0M00396g	-0.491972	6.30069	0.000427757	0.00114735
CAGL0H08503g	0.457574	6.48273	0.000436228	0.00116937
CAGL0K01023g	-0.367666	7.11105	0.00044011	0.00117906
CAGL0E01265g	0.711169	5.24987	0.00044385	0.00118836
CAGL0M03927g	-1.0487	4.33975	0.000450362	0.00120506
CAGL0H07337g	-1.25087	3.89256	0.000453195	0.0012119
CAGL0H08844g	0.325882	8.87201	0.000455009	0.00121602
CAGL0H06963g	-1.187	3.97217	0.00045532	0.00121612
CAGL0J01958g	0.668526	5.41365	0.000465056	0.00124137
CAGL0M10615g	-0.285854	7.79222	0.000466465	0.00124438
CAGL0C02167g	0.408376	6.7679	0.000471787	0.00125781
CAGL0G01991g	0.555359	5.92389	0.00047548	0.00126613
CAGL0M00594g	0.549036	5.92584	0.00047548	0.00126613
CAGL0C02079g	-0.527957	6.09522	0.000480498	0.00127872
CAGL0E06534g	0.298516	7.66616	0.000490418	0.00130383
CAGL0C05313g	-0.507972	6.18039	0.000490817	0.00130383
CAGL0I00528g	-0.503252	6.17975	0.000490817	0.00130383
CAGL0G04125g	0.522786	6.09936	0.000497063	0.00131962
CAGL0K03377g	0.446534	6.51808	0.000508537	0.00134927
CAGL0F01639g	-0.495027	6.26383	0.000510544	0.00135379
CAGL0D02574g	0.641502	5.53085	0.000517766	0.00137211
CAGL0D03102g	0.297524	7.65554	0.000519327	0.00137542
CAGL0C02233g	-0.467788	6.38328	0.000528589	0.00139911
CAGL0G06666g	-0.904637	4.64882	0.000534748	0.00141457
CAGL0G07062g	0.80623	4.89639	0.000537194	0.00142019
CAGL0A00253g	-0.350616	7.15964	0.000552643	0.00146016
CAGL0M07920g	-0.338835	11.6053	0.000559324	0.00147692
CAGL0I01826g	-0.635066	5.55974	0.000571925	0.00150929
CAGL0M06853g	0.442062	6.51001	0.000576223	0.00151889
CAGL0D05632g	0.353302	7.31125	0.000576251	0.00151889
CAGL0F05995g	-0.542515	5.93204	0.000592369	0.00156045
CAGL0I03454g	-0.300432	7.61853	0.000603114	0.0015878
CAGL0C03762g	0.440629	6.51745	0.000605152	0.00159222
CAGL0K09812g	-0.449928	6.45085	0.000605888	0.00159321
CAGL0A01870g	0.666469	5.37033	0.000607115	0.00159548
CAGL0M08866g	0.606501	5.62366	0.000621473	0.00163225
CAGL0K06655g	0.49815	6.1516	0.000624388	0.00163821
CAGL0F01177g	-0.74819	5.10469	0.000624487	0.00163821
CAGL0H10428g	0.4892	6.22881	0.000628029	0.00164653
CAGL0F05907g	-0.74444	5.053	0.000644588	0.00168894
CAGL0F00495g	0.504354	6.11667	0.000650634	0.00170377
CAGL0I02310g	-0.697038	5.22813	0.000658094	0.00172228
CAGL0F07887g	-0.441144	6.50689	0.000668647	0.00174886
CAGL0K02981g	-0.948289	4.49193	0.000674757	0.0017638
CAGL0I01144g	0.654092	5.39078	0.000677509	0.00176994
CAGL0G07733g	0.290146	7.66869	0.00067907	0.00177297
CAGL0M04433g	0.595666	5.64409	0.000680621	0.00177492
CAGL0H09680g	0.594209	5.64357	0.000680621	0.00177492
CAGL0M07876g	-0.541896	5.91677	0.000683634	0.00178173
CAGL0K00781g	-0.696415	5.23913	0.00069929	0.00182146
CAGL0I09922g	-0.617317	5.55388	0.000701125	0.00182516
CAGL0H04323g	0.277365	7.81454	0.000702921	0.00182875
CAGL0I05192g	0.321455	7.37717	0.000710822	0.00184822
CAGL0M12617g	-0.389102	6.8287	0.000715981	0.00186054
CAGL0M07612g	-0.444346	6.45455	0.000722648	0.00187676
CAGL0I01848g	0.606162	5.60477	0.000724273	0.00187987
CAGL0L04224g	-0.335447	7.41879	0.000729059	0.00189119
CAGL0K12936g	0.428542	6.56141	0.000730959	0.001895
CAGL0C03696g	0.778612	4.94982	0.00073161	0.00189557
CAGL0I00440g	-0.243908	8.76686	0.000747229	0.00193491
CAGL0J03780g	-0.297913	7.62389	0.000753146	0.00194838
CAGL0G09317g	-0.651909	5.41662	0.000753313	0.00194838
CAGL0L07216g	-0.334406	7.25733	0.000755844	0.00195378
CAGL0K08162g	0.512183	6.02795	0.000757535	0.001957
CAGL0E04444g	-0.577639	5.71612	0.000759073	0.00195983
CAGL0B04631g	-0.480446	6.23378	0.000760291	0.00196134
CAGL0H07535g	-0.494856	6.15503	0.000760546	0.00196134
CAGL0L11858g	-1.16848	3.91568	0.000770245	0.00198519
CAGL0M09449g	0.43944	6.46891	0.000777888	0.00200372
CAGL0J03696g	0.621248	5.52595	0.000780505	0.00200903
CAGL0K07458g	0.290527	7.62838	0.000780858	0.00200903
CAGL0H04961g	0.234376	8.4003	0.000784313	0.00201674
CAGL0M02695g	-0.214428	11.8793	0.000800002	0.00205588
CAGL0L09889g	-0.608367	5.58498	0.000806416	0.00207116
CAGL0K11110g	0.791621	4.91436	0.000807021	0.00207151
CAGL0E01485g	0.868219	5.42006	0.00081002	0.002078
CAGL0K03729g	-0.394318	6.79243	0.000816603	0.00209367
CAGL0K10076g	0.436459	6.44253	0.000818882	0.0020983
CAGL0D03498g	0.267265	7.85137	0.000824687	0.00211194
CAGL0L06336g	0.644515	5.38831	0.000838142	0.00214516
CAGL0G07293g	0.47752	6.21654	0.000843024	0.0021564
CAGL0L03135g	0.599277	5.58979	0.000843772	0.00215707
CAGL0C00517g	-0.752483	4.98956	0.00084478	0.00215839
CAGL0I00726g	5.73783	2.4178	0.000864102	0.00220648
CAGL0K11462g	0.218407	10.7145	0.000867642	0.002214
CAGL0C03369g	0.553501	5.79053	0.000868047	0.002214
CAGL0L08140g	0.772646	4.9356	0.000868838	0.00221473
CAGL0M02123g	0.517829	6.01465	0.000870183	0.00221688
CAGL0G06402g	0.247678	8.11678	0.000875225	0.00222844
CAGL0M10235g	-0.528771	5.93127	0.000877415	0.00223273
CAGL0K07183g	-1.10767	4.017	0.000884517	0.00224951
CAGL0J10186g	0.198754	8.97048	0.000885188	0.00224992
CAGL0F01265g	0.333888	7.1807	0.000888736	0.00225688
CAGL0D04510g	0.81611	4.96781	0.000888951	0.00225688
CAGL0F02519g	0.554942	5.75038	0.000893437	0.00226697
CAGL0G04609g	0.712146	5.12409	0.000898482	0.00227846
CAGL0E00869g	-0.222422	8.85562	0.000907464	0.00229991
CAGL0G09911g	-0.476765	6.19377	0.0009084	0.00230097
CAGL0J06578g	-0.286584	7.63939	0.000909836	0.00230328
CAGL0E05742g	-0.357142	7.00881	0.000914794	0.00231451
CAGL0B01012g	0.845424	4.69524	0.000925379	0.00233995
CAGL0G10043g	-0.340062	7.16631	0.00094212	0.00238092
CAGL0L00297g	-0.385922	6.76076	0.00094963	0.00239694
CAGL0H03091g	0.441732	6.43943	0.000950091	0.00239694
CAGL0L07854g	0.432643	6.43912	0.000950091	0.00239694
CAGL0L11946g	0.788841	4.894	0.000959017	0.00241808
CAGL0K09790g	0.257168	7.93595	0.000977107	0.00246229
CAGL0H02849g	-0.99344	4.27368	0.000996025	0.00250853
CAGL0K00451g	-0.555609	5.77964	0.00100414	0.00252753
CAGL0L11748g	-0.582694	5.63198	0.00100488	0.00252794
CAGL0I00704g	-0.333452	7.18223	0.00101174	0.00254375
CAGL0M13783g	0.399569	6.67484	0.00101872	0.00255985
CAGL0A02486g	0.502342	6.05225	0.00102147	0.00256529
CAGL0K09548g	0.327875	7.21323	0.0010231	0.00256792
CAGL0D00264g	1.10296	4.04048	0.0010243	0.00256948
CAGL0J10560g	-0.65782	5.32457	0.00103785	0.00260199
CAGL0I06919g	-0.548868	5.79	0.00104299	0.00261339
CAGL0E04642g	0.266284	7.83915	0.00105795	0.00264938
CAGL0H03817g	-0.234649	8.27707	0.00107137	0.00268065
CAGL0M02717g	1.28222	3.61049	0.00107165	0.00268065
CAGL0E00649g	0.317866	7.28475	0.00108284	0.00270709
CAGL0K02409g	-0.23756	8.62732	0.00111725	0.00279025
CAGL0L05302g	0.476042	6.16129	0.00111736	0.00279025
CAGL0G03927g	-1.04385	4.14602	0.00112037	0.00279459
CAGL0D00946g	1.02149	4.13647	0.00112037	0.00279459
CAGL0L05258g	0.695963	5.11849	0.00112883	0.00281411
CAGL0J08118g	0.437541	6.36804	0.00113706	0.00283301
CAGL0H03311g	0.759173	4.86711	0.00113962	0.0028378
CAGL0K03289g	-0.231297	8.40162	0.00114628	0.00285279
CAGL0M11792g	0.445811	6.29365	0.00116759	0.00290418
CAGL0J08954g	-0.321741	7.25077	0.00118595	0.00294817
CAGL0K00297g	-0.339688	7.07347	0.00119021	0.00295711
CAGL0M05511g	0.592362	5.57173	0.00119467	0.00296652
CAGL0I00594g	-0.233361	9.32469	0.00120327	0.0029862
CAGL0F07095g	0.332239	7.14109	0.00122309	0.00303368
CAGL0K08910g	0.28995	7.53299	0.00122431	0.003035
CAGL0F04829g	0.399235	6.61167	0.0012288	0.00304442
CAGL0M12683g	0.35741	6.92601	0.00124289	0.00307761
CAGL0K03245g	1.11385	3.91149	0.001272	0.0031479
CAGL0J10318g	-0.528408	5.83944	0.00129717	0.00320841
CAGL0J09372g	-0.223075	8.59589	0.00130253	0.00321986
CAGL0J09174g	-1.24781	3.64806	0.00130619	0.00322711
CAGL0A00154g	1.21974	3.74813	0.001315	0.00324522
CAGL0C00110g	1.2175	3.73326	0.001315	0.00324522
CAGL0A00847g	-0.842346	4.56446	0.0013224	0.00326168
CAGL0F06721g	-0.317889	7.25359	0.00134174	0.00330752
CAGL0J05456g	0.641677	5.32892	0.00134919	0.00332404
CAGL0K06875g	0.658639	5.21886	0.00135556	0.00333788
CAGL0H09768g	-0.277254	7.63695	0.00135877	0.0033439
CAGL0F01991g	-0.489004	6.03846	0.00138095	0.00339661
CAGL0L10604g	0.387074	6.68416	0.00141321	0.00347401
CAGL0H06281g	0.340379	7.02173	0.00141903	0.00348637
CAGL0I01474g	-0.643446	5.28956	0.00142802	0.00350651
CAGL0L07656g	0.245941	8.49809	0.00144731	0.00355191
CAGL0H08558g	0.349718	6.9633	0.00145679	0.00357319
CAGL0E00132g	1.11137	3.94266	0.00147627	0.00361894
CAGL0F00319g	-0.629517	5.35308	0.00148973	0.00364993
CAGL0M06787g	-0.67337	5.18334	0.00150865	0.00369423
CAGL0I07425g	2.08529	2.72985	0.00151717	0.00371302
CAGL0L11484g	0.2446	9.14733	0.00152183	0.00372236
CAGL0G00836g	5.13392	2.06728	0.00153939	0.00376323
CAGL0G02453g	0.605324	5.42346	0.0015411	0.00376533
CAGL0L09295g	1.2734	3.59688	0.00155508	0.00379738
CAGL0E03069g	0.805316	4.67835	0.00155858	0.00380383
CAGL0E04510g	0.62015	5.36147	0.00156341	0.00381352
CAGL0J04686g	-0.407079	6.52581	0.00156749	0.00382136
CAGL0K08976g	-0.666872	5.13598	0.00158759	0.00386821
CAGL0K06303g	0.638886	5.25673	0.00159053	0.00387324
CAGL0K05995g	0.336959	7.05105	0.00159491	0.00388178
CAGL0J05082g	0.552343	5.69484	0.00160298	0.00389711
CAGL0M09130g	0.541585	5.69661	0.00160298	0.00389711
CAGL0E01089g	0.977092	4.21479	0.00161424	0.00392233
CAGL0E05390g	-0.295941	7.37344	0.00171257	0.00415898
CAGL0G03091g	-0.280179	7.53926	0.00171883	0.00417187
CAGL0L01331g	-0.388061	6.62952	0.00174185	0.00422451
CAGL0G01760g	-0.617733	5.33525	0.00174243	0.00422451
CAGL0J00627g	0.308693	7.26208	0.00175294	0.00424766
CAGL0K06743g	0.373421	6.70519	0.00176657	0.00427835
CAGL0M09889g	0.344549	6.94776	0.00176853	0.00428074
CAGL0E03894g	0.94038	4.25206	0.00180523	0.00436717
CAGL0M01892g	0.382833	6.63847	0.00180878	0.00437336
CAGL0F08239g	0.334223	7.05359	0.00181575	0.00438781
CAGL0H01529g	0.18923	9.03278	0.00181688	0.00438815
CAGL0J00297g	-0.792211	4.70732	0.00182366	0.00440211
CAGL0I01320g	0.390919	6.56563	0.00184232	0.00444472
CAGL0A04741g	-0.247921	7.86401	0.00184475	0.00444815
CAGL0I04114g	0.341058	6.95938	0.00184986	0.00445804
CAGL0J11330g	-0.410726	6.45086	0.00185188	0.00446047
CAGL0M01980g	0.676148	5.11694	0.00186916	0.00449718
CAGL0G09757g	0.664732	5.11345	0.00186916	0.00449718
CAGL0E06116g	0.393832	6.53163	0.0018739	0.00450613
CAGL0M09086g	-0.464122	6.11985	0.00188727	0.00453582
CAGL0I03652g	0.618833	5.30627	0.00194227	0.00466546
CAGL0G08129g	-1.0297	4.02464	0.00194491	0.00466928
CAGL0I01100g	0.230259	8.40265	0.00196574	0.00471671
CAGL0F04741g	0.311578	7.17607	0.00200939	0.00481883
CAGL0L00627g	0.564282	5.54587	0.00203562	0.00487907
CAGL0I08503g	-0.473026	7.69749	0.00205304	0.00491817
CAGL0J02288g	-0.635508	5.26387	0.00206233	0.00493773
CAGL0J07524g	-0.565097	5.49849	0.00209199	0.00500603
CAGL0M00880g	-0.290095	7.39725	0.00209503	0.00501059
CAGL0M11594g	-0.595972	5.38754	0.00209773	0.00501433
CAGL0F01969g	0.479785	5.96024	0.00210035	0.00501789
CAGL0A04037g	0.419311	6.36642	0.00213888	0.00510717
CAGL0I05214g	0.245036	7.85489	0.00214304	0.00511434
CAGL0M08448g	-0.949739	4.21588	0.00216881	0.00517197
CAGL0M05973g	-0.240822	7.90775	0.00216953	0.00517197
CAGL0I02178g	-0.247854	10.1939	0.00217419	0.00518026
CAGL0A02189g	-0.23531	7.96193	0.00222043	0.00528758
CAGL0E02233g	-1.18372	3.67773	0.00223897	0.00532888
CAGL0M01320g	0.450923	6.122	0.00226414	0.00538587
CAGL0B04675g	-0.543712	5.57916	0.00228959	0.00544348
CAGL0L08998g	-0.709644	4.97579	0.00229449	0.00544927
CAGL0I06809g	0.691482	4.97036	0.00229449	0.00544927
CAGL0M12815g	1.9694	2.77782	0.002321	0.00550926
CAGL0J02728g	0.650215	5.1063	0.00232351	0.00551226
CAGL0J09460g	-0.990813	4.14216	0.00233197	0.00552324
CAGL0M04037g	-0.407222	6.3925	0.00233226	0.00552324
CAGL0C01749g	-0.58247	5.47023	0.00233254	0.00552324
CAGL0H01309g	0.329785	6.98851	0.00233315	0.00552324
CAGL0L09372g	2.75778	2.29231	0.00235289	0.0055653
CAGL0K01661g	0.304866	7.18765	0.00235344	0.0055653
CAGL0E06336g	-0.228137	11.1458	0.00235563	0.00556751
CAGL0I07095g	-0.612649	5.29921	0.00238101	0.00562416
CAGL0J06204g	0.40694	6.39567	0.00238224	0.00562416
CAGL0M09823g	0.447877	6.1342	0.00238342	0.00562416
CAGL0B03597g	-0.531728	5.64247	0.00238518	0.0056253
CAGL0K10912g	-0.233501	8.01268	0.00242357	0.00571279
CAGL0A02904g	-0.302745	7.22933	0.00244077	0.00575028
CAGL0L00341g	-0.363822	7.21864	0.00246739	0.00580988
CAGL0K01617g	0.304059	7.2019	0.00246952	0.0058118
CAGL0M13849g	0.192993	8.7917	0.00247248	0.00581566
CAGL0C04851g	-0.853849	4.42074	0.00247827	0.00582618
CAGL0I03036g	-0.325699	7.13291	0.00249588	0.00586444
CAGL0E01353g	-0.511467	5.7644	0.002535	0.0059532
CAGL0G06886g	0.289178	7.33344	0.00256236	0.00601426
CAGL0L03542g	-0.355467	7.19942	0.00257109	0.00603154
CAGL0D04950g	-0.486944	5.88009	0.00263458	0.0061772
CAGL0J02970g	-0.805865	4.58652	0.00264539	0.00619926
CAGL0I10428g	0.723395	4.87611	0.00266877	0.00625072
CAGL0C03487g	0.503088	5.82969	0.0026727	0.00625661
CAGL0F06809g	-0.914097	4.25678	0.00267514	0.00625821
CAGL0K01837g	0.250692	7.74009	0.00267622	0.00625821
CAGL0J00407g	0.416838	6.3053	0.00269581	0.00629927
CAGL0J07678g	-0.245996	8.84617	0.00269663	0.00629927
CAGL0F00253g	0.17331	9.35066	0.00270215	0.00630882
CAGL0H08525g	0.449411	6.07852	0.00270969	0.00632308
CAGL0B00396g	-0.19296	9.43827	0.00272776	0.00636189
CAGL0G07491g	0.340418	6.87137	0.00284157	0.00662384
CAGL0L06374g	-0.401839	6.40695	0.00285376	0.00664522
CAGL0D01166g	-0.397009	6.40616	0.00285376	0.00664522
CAGL0D02420g	0.640424	5.16314	0.00285936	0.00665476
CAGL0H02827g	-0.691216	4.96546	0.00287223	0.0066812
CAGL0G00946g	-0.955902	4.20074	0.00290028	0.00674288
CAGL0B02794g	-0.20672	8.32398	0.00291618	0.00677628
CAGL0L04642g	-0.387832	6.45552	0.00291855	0.00677821
CAGL0D02948g	-0.200799	9.17591	0.00292405	0.00678559
CAGL0L01199g	-0.450517	6.10241	0.0029248	0.00678559
CAGL0J05676g	-0.556459	5.47622	0.00293575	0.00680742
CAGL0E02695g	0.532738	5.59153	0.00296131	0.00686308
CAGL0H02079g	0.605184	5.23597	0.00296286	0.00686309
CAGL0K05731g	-0.214609	8.58832	0.00296921	0.00687417
CAGL0L04444g	-0.297766	7.2226	0.00297733	0.00688936
CAGL0M14047g	-0.762913	4.69754	0.00299117	0.00691777
CAGL0J06952g	-0.43731	6.1088	0.00299872	0.0069316
CAGL0D06292g	0.218213	8.09732	0.00303767	0.00701795
CAGL0J01774g	0.26871	8.19134	0.00304541	0.00703216
CAGL0L03652g	0.340324	6.85586	0.00306034	0.00706295
CAGL0H10186g	0.428276	6.20915	0.00310824	0.00716975
CAGL0C02497g	-0.399807	6.39024	0.00314564	0.00725221
CAGL0C01485g	0.37872	6.48118	0.00321187	0.00740104
CAGL0M13871g	-0.432153	6.12903	0.00322719	0.00743247
CAGL0I02904g	-0.582361	5.38497	0.00323694	0.0074495
CAGL0H00506g	0.154216	10.2966	0.00323863	0.0074495
CAGL0I02772g	-0.454519	5.98548	0.00323964	0.0074495
CAGL0C04114g	0.150256	12.9166	0.00326259	0.00749836
CAGL0G09119g	-0.755146	4.65074	0.00331369	0.00761184
CAGL0I02156g	0.36259	6.61591	0.00333724	0.00766194
CAGL0K05291g	-0.310898	7.0601	0.00335246	0.00769288
CAGL0H10230g	-0.680076	4.87251	0.00335648	0.00769811
CAGL0C05093g	0.329521	6.88402	0.0033821	0.00775284
CAGL0H08085g	-1.03982	3.87395	0.00339114	0.00776954
CAGL0B02761g	-0.28796	7.26187	0.00339941	0.00778445
CAGL0L11000g	-0.496667	5.79718	0.00340785	0.00779971
CAGL0L08822g	-0.371026	6.58266	0.00342094	0.00782561
CAGL0I01188g	-0.287236	7.26959	0.00347304	0.0079407
CAGL0L06006g	0.483861	5.80617	0.00351209	0.00802581
CAGL0K04257g	0.832524	4.41391	0.00353493	0.00806965
CAGL0E02365g	-0.802507	4.42272	0.00353493	0.00806965
CAGL0I09064g	-0.631484	5.09802	0.0035586	0.00811948
CAGL0J08734g	-0.233899	7.84977	0.00356205	0.00812317
CAGL0I06292g	0.349224	6.67643	0.00358857	0.00817942
CAGL0L08206g	-0.579897	5.35425	0.00361197	0.0082285
CAGL0K09262g	-0.980051	3.98279	0.00361818	0.00823841
CAGL0A04565g	-0.604966	5.22958	0.00362556	0.00825095
CAGL0H04983g	0.236667	8.83008	0.00363584	0.00827007
CAGL0K10318g	0.277346	7.37605	0.00364846	0.00829452
CAGL0C03652g	-0.472753	5.86704	0.00365575	0.00830681
CAGL0H07843g	0.376987	6.48036	0.00366715	0.00832842
CAGL0L01243g	-0.396882	6.3519	0.0036718	0.00833469
CAGL0G01298g	-0.487516	5.76707	0.00367653	0.00834114
CAGL0E01639g	0.231815	7.8596	0.00368995	0.00836729
CAGL0F02915g	0.49791	5.71624	0.00372666	0.00844621
CAGL0M05203g	0.638973	5.04141	0.00377338	0.00854771
CAGL0J01155g	0.30013	7.13004	0.00378041	0.00855924
CAGL0C01067g	0.430769	6.77681	0.00378338	0.00856157
CAGL0G04565g	0.587341	5.24189	0.0037918	0.00857623
CAGL0J03608g	0.511147	5.60565	0.00379635	0.00858213
CAGL0J11396g	-1.17978	3.58613	0.00381022	0.00860906
CAGL0K12386g	0.538742	5.49198	0.00381378	0.00861271
CAGL0M01606g	-0.424651	6.13505	0.00383448	0.00865502
CAGL0L06754g	-0.372268	6.53735	0.00384953	0.00868456
CAGL0M07766g	-0.876347	4.18943	0.00385989	0.00870348
CAGL0G05962g	0.28845	7.23611	0.00386558	0.00871185
CAGL0B04191g	-0.360425	6.58154	0.00388612	0.00875368
CAGL0I04752g	-0.49936	5.6748	0.00389166	0.00876169
CAGL0H09702g	-3.62087	1.86069	0.00390854	0.00879521
CAGL0M11374g	0.328755	6.85471	0.00392011	0.00881675
CAGL0C02981g	-0.616732	5.12883	0.00392703	0.00882781
CAGL0M05643g	-0.350478	6.66691	0.00393245	0.00883551
CAGL0M01188g	0.673642	4.84457	0.00396752	0.00890976
CAGL0G07128g	-1.0028	4.01403	0.00406378	0.0091213
CAGL0E04224g	-0.710425	4.70325	0.00407257	0.00913639
CAGL0K08360g	-0.522787	5.57004	0.00408803	0.00916458
CAGL0M13893g	-0.259122	7.50324	0.00408929	0.00916458
CAGL0L10318g	0.452373	5.95257	0.00409322	0.00916874
CAGL0G05291g	-0.236154	7.78691	0.00409847	0.00917583
CAGL0E06358g	-0.214569	11.707	0.00413469	0.00924879
CAGL0H00781g	0.275743	7.32133	0.00413704	0.00924879
CAGL0F09053g	-0.588749	5.27262	0.00413734	0.00924879
CAGL0M04807g	0.394185	6.34593	0.00421094	0.0094038
CAGL0L06446g	0.392126	6.34778	0.00421094	0.0094038
CAGL0I03388g	-0.597636	5.21522	0.00423334	0.00944903
CAGL0H09746g	-0.858989	4.29237	0.00426461	0.00951401
CAGL0G02343g	-1.08214	3.73265	0.00429277	0.009572
CAGL0H09108g	0.190799	8.48018	0.00431661	0.00962032
CAGL0J03762g	-0.507845	5.64764	0.00433322	0.00965246
CAGL0L13354g	-0.998397	3.92531	0.00435929	0.00970564
CAGL0B02211g	0.771256	4.56113	0.00437078	0.00972631
CAGL0E02541g	-0.508364	5.60615	0.00452217	0.0100581
CAGL0F02513g	-0.311815	7.67856	0.00455418	0.0101237
CAGL0L06644g	0.511193	5.54463	0.00455623	0.0101237
CAGL0M04367g	-0.531804	5.48397	0.00457371	0.0101574
CAGL0K00605g	-1.18899	3.54313	0.00457968	0.0101656
CAGL0M11236g	-0.385614	6.37558	0.00463505	0.0102781
CAGL0H01595g	0.378051	6.37671	0.00463505	0.0102781
CAGL0M03091g	-0.903478	4.13486	0.00463941	0.0102826
CAGL0L03806g	-0.45744	5.89247	0.00465691	0.0103162
CAGL0L11550g	0.510702	5.61114	0.00467246	0.0103455
CAGL0G04367g	-0.35866	6.56175	0.00475802	0.0105297
CAGL0H09086g	-0.370142	6.47292	0.00476123	0.0105315
CAGL0E04488g	0.611484	5.116	0.00482058	0.0106574
CAGL0B00352g	-0.483685	5.74016	0.00482942	0.0106716
CAGL0K05775g	-0.305097	6.99659	0.00486354	0.0107416
[truncated: 2,416 more rows]
