# Supplementary material for: Transcriptome Analysis Unveils Gln3 Role in Amino Acids Assimilation and Fluconazole Resistance in Candida glabrata
Source: J Microbiol Biotechnol. 2021 Apr 21;31(5):659–66. doi: 10.4014/jmb.2012.12034 (PMC9705932; doi:10.4014/jmb.2012.12034)
Supplement: Supplementary file 3 [file jmb-31-5-659-supple3.xlsx]

## Sheet: Gene expression levels
Gene_ID	WT_R1	WT_R2	WT_R3	gln3_R1	gln3_R2	gln3_R3
CAGL0A00116g	0	0	0	0	4.156	2.408
CAGL0A00154g	5.84	6.68	7.753	17.044	16.725	13.026
CAGL0A00165g	86.125	85.185	94.632	180.41	159.482	174.255
CAGL0A00187g	49.453	56.749	54.164	85.631	82.647	80.899
CAGL0A00209g	161.504	171.768	161.939	153.308	151.498	151.17
CAGL0A00231g	18.579	23.383	21.561	18.281	20.153	22.607
CAGL0A00253g	155.882	153.209	159.898	122.542	121.877	116.176
CAGL0A00275g	74.02	71.518	73.07	70.851	69.25	67.588
CAGL0A00319g	53.745	57.176	53.43	54.505	56.702	52.429
CAGL0A00341g	94.413	100.191	97.789	188.893	187.947	174.895
CAGL0A00363g	642.674	621.568	658.81	754.136	817.284	837.712
CAGL0A00385g	19.243	21.953	18.082	21.554	27.958	24.01
CAGL0A00407g	168.8	160.821	188.519	183.874	185.785	176.154
CAGL0A00429g	177.882	184.333	190.409	122.203	129.162	121.754
CAGL0A00451g	57.453	57.236	56.919	52.111	50.085	50.519
CAGL0A00473g	18.678	16.396	20.133	21.954	23.831	24.629
CAGL0A00495g	2618.7	2940.48	2660.23	1318.35	1535.02	1609.39
CAGL0A00517g	83.221	82.128	80.723	94.542	88.606	91.781
CAGL0A00561g	0	0	0	0.249	0.319	0
CAGL0A00583g	18.233	17.26	17.187	16.126	16.794	14.063
CAGL0A00627g	47.807	46.587	47.376	25.955	21.569	18.523
CAGL0A00649g	2.786	1.915	1.87	2.395	3.598	2.114
CAGL0A00715g	9.448	9.449	10.187	11.306	13.884	13.097
CAGL0A00737g	36.167	32.921	25.262	50.563	41.602	37.524
CAGL0A00781g	33.143	34.766	34.253	41.054	34.924	34.373
CAGL0A00803g	8.655	16.038	12.339	10.678	8.542	10.089
CAGL0A00825g	31.2	24.772	30.562	19.22	19.356	19.549
CAGL0A00847g	28.117	24.435	29.818	13.571	15.648	15.667
CAGL0A00869g	13.801	13.379	14.773	19.21	20.173	22.384
CAGL0A00891g	40.351	49.008	40.186	46.383	45.29	57.824
CAGL0A00913g	24.814	28.671	27.796	20.767	26.98	23.207
CAGL0A00957g	840.037	854.036	946.867	492.206	523.537	525.649
CAGL0A01001g	33.024	37.694	32.754	31.773	42.659	32.25
CAGL0A01023g	32.965	37.178	33.297	38.459	33.798	39.748
CAGL0A01045g	280.594	271.035	295.901	689.073	648.403	760.034
CAGL0A01089g	42.155	39.769	38.546	51.242	49.137	43.864
CAGL0A01111g	1169.63	1120.49	1086.27	1145.25	1020.62	1097.03
CAGL0A01133g	47.36	53.663	51.499	78.265	76.396	72.517
CAGL0A01155g	23.2	11.602	14.16	11.226	10.734	15.556
CAGL0A01177g	35.452	37.407	25.372	27.133	23.243	31.64
CAGL0A01199g	73.326	92.062	83.6	127.462	115.797	144.92
CAGL0A01221g	16.765	22.47	19.881	16.944	16.346	14.377
CAGL0A01243g	10.053	13.438	11.957	39.837	38.513	36.842
CAGL0A01284g	20.811	36.215	26.207	98.255	77.254	89.281
CAGL0A01366g	32.301	27.411	23.251	47.759	52.088	52.694
CAGL0A01408g	9.458	9.18	10.258	18.022	14.582	17.243
CAGL0A01430g	344.362	348.786	358.453	296.277	315.605	315.283
CAGL0A01452g	27.333	29.298	26.85	20.965	20.911	20.891
CAGL0A01474g	172.548	176.522	153.442	151.423	155.226	136.457
CAGL0A01540g	4802.18	4912.06	4998.72	2196.72	2337.71	2487.3
CAGL0A01606g	1672.18	1674.5	1790.55	1069.78	1220.02	1165.14
CAGL0A01628g	51.872	58.706	65.066	110.468	106.897	122.749
CAGL0A01650g	160.988	164.702	164.283	286.927	284.558	291.518
CAGL0A01694g	118.108	122.918	125.485	145.854	141.063	146.912
CAGL0A01716g	315.79	291.689	322.421	336.264	314.06	331.083
CAGL0A01738g	94.959	91.417	87.099	86.269	84.321	77.881
CAGL0A01760g	23.209	23.522	21.521	18.571	14.592	16.907
CAGL0A01782g	2933.24	3346.33	3635.13	15317.9	15814.6	17413.7
CAGL0A01804g	590.068	807.976	709.454	967.2	986.296	1079.84
CAGL0A01826g	32.381	34.676	35.168	1871.77	1510.75	1435.61
CAGL0A01848g	102.533	103.168	101.278	105.628	102.889	113.595
CAGL0A01870g	30.506	30.578	29.344	51.612	47.702	41.648
CAGL0A01892g	0	0	0	0	0	0
CAGL0A01914g	19.482	21.616	23.22	21.704	21.031	21.663
CAGL0A01980g	42.245	36.156	42.699	40.326	36.559	34.19
CAGL0A02002g	119.09	93.412	119.28	243.369	196.858	184.954
CAGL0A02024g	85.441	83.646	90.066	90.031	81.181	81.184
CAGL0A02046g	59.615	65.881	61.294	58.717	60.979	61.056
CAGL0A02090g	204.333	212.946	188.167	92.207	101.832	105.467
CAGL0A02112g	326.785	321.454	350.237	195.889	220.101	217.345
CAGL0A02145g	13.869	12.803	11.344	15.507	15.428	14.591
CAGL0A02189g	256.571	260.863	276.694	206.945	225.882	228.655
CAGL0A02211g	2159.32	2653.93	2529.36	24554.5	21398.5	23419.4
CAGL0A02233g	199.465	233.311	195.317	6790.49	5458.43	6365.61
CAGL0A02255g	9.27	9.597	9.825	16.077	16.147	15.658
CAGL0A02299g	228.782	245.619	242.874	213.142	217.111	233.328
CAGL0A02321g	128.489	158.578	123.543	497.795	621.662	608.468
CAGL0A02365g	202.667	203.556	213.107	334.297	303.256	311.087
CAGL0A02387g	85.858	79.18	83.64	50.025	51.539	53.343
CAGL0A02409g	146.603	132.853	118.002	130.596	128.465	129.243
CAGL0A02431g	64.265	76.917	67.7	65.502	60.49	59.551
CAGL0A02475g	37.843	39.223	42.439	67.688	60.958	64.946
CAGL0A02486g	50.91	53.564	53.872	77.008	69.789	73.309
CAGL0A02508g	65.979	59.687	66.302	58.318	59.762	63.717
CAGL0A02552g	356.567	361.479	343.54	317.492	373.602	365.223
CAGL0A02574g	446.956	417.724	452.038	236.414	244.959	251.983
CAGL0A02596g	54.826	55.201	58.147	51.033	51.061	51.189
CAGL0A02651g	48.937	48.393	48.975	48.768	50.742	49.95
CAGL0A02673g	65.593	72.481	69.158	57.639	55.825	51.037
CAGL0A02695g	59.366	62.05	60.349	68.666	63.948	67.405
CAGL0A02772g	124.841	130.987	131.981	178.166	169.609	170.566
CAGL0A02794g	95.207	88.995	88.065	50.663	43.825	42.126
CAGL0A02816g	81.821	71.944	84.495	54.596	53.294	53.699
CAGL0A02838g	16.567	15.473	14.501	22.773	22.894	25.594
CAGL0A02860g	48.153	53.911	57.613	39.338	42.42	35.653
CAGL0A02882g	394.896	360.914	366.247	348.657	346.861	352.857
CAGL0A02904g	155.981	163.65	165.761	126.993	129.7	129.121
CAGL0A02970g	56.749	54.557	52.022	42.232	43.586	42.918
CAGL0A02992g	35.602	38.081	36.857	33.73	33.838	34.078
CAGL0A03014g	47.579	51.063	45.214	67.548	75.121	76.174
CAGL0A03036g	1147.19	1046.32	1125.19	988.744	1015.41	1050.94
CAGL0A03051g	218.134	191.33	194.693	90.44	86.374	105
CAGL0A03058g	90.091	86.058	86.747	91.388	94.606	84.455
CAGL0A03102g	68.825	59.261	68.403	66.959	68.862	63.992
CAGL0A03117g	275.488	288.146	280.666	295.978	284.956	279.142
CAGL0A03168g	2540.83	2725.05	2468.12	1383.9	1497.35	1591.22
CAGL0A03190g	1017.74	1071.41	1039.58	571.339	604.3	638.97
CAGL0A03212g	202.697	213.611	220.579	402.395	417.478	437.597
CAGL0A03234g	1457.21	1570.59	1490.35	1787.01	1958.09	2067.91
CAGL0A03256g	23.754	23.75	23.593	17.493	18.767	13.127
CAGL0A03278g	5405.42	5403.25	5814.34	3098.57	3422.83	3351.15
CAGL0A03300g	1.378	1.33	0	1.357	1.246	1.463
CAGL0A03322g	61.677	59.519	65.015	74.593	76.008	69.773
CAGL0A03366g	492.839	534.935	506.656	641.772	591.422	623.933
CAGL0A03388g	6486.31	6539.78	6787.72	4249.71	4550.86	4589.84
CAGL0A03410g	7.584	2.194	8.065	11.744	11.741	6.604
CAGL0A03432g	13.265	13.349	12.842	14.818	15.3	11.878
CAGL0A03454g	52.259	53.445	52.244	43.569	47.722	46.698
CAGL0A03476g	25.44	26.876	25.543	42.65	49.048	46.637
CAGL0A03498g	10.807	11.404	11.394	11.006	12.2	8.972
CAGL0A03542g	1579.63	1431.75	1576.28	1698.61	1597.24	1630.9
CAGL0A03564g	36.95	36.861	41.141	42.91	40.915	44.25
CAGL0A03586g	13.335	11.284	13.677	3.842	7.077	13.087
CAGL0A03608g	22.971	29.377	24.879	13.002	13.944	10.902
CAGL0A03630g	45.457	50.258	49.056	42.411	40.675	40.205
CAGL0A03652g	57.613	69.275	58.811	55.993	67.568	65.191
CAGL0A03674g	11.044	14.004	7.241	16.725	15.917	16.267
CAGL0A03696g	154.802	154.896	153.301	107.055	117.73	103.445
CAGL0A03718g	161.682	180.174	166.264	284.133	267.464	290.553
CAGL0A03740g	27.859	32.226	26.418	315.158	302.369	405.804
CAGL0A03784g	61.578	65.434	63.557	55.922	54.559	42.369
CAGL0A03828g	15.625	12.505	12.359	12.085	10.515	14.306
CAGL0A03872g	327.985	346.136	351.835	652.379	629.895	602.595
CAGL0A03905g	126.446	137.616	129.387	125.905	125.096	132.362
CAGL0A03927g	139.365	144.157	142.792	153.707	140.096	153.781
CAGL0A03949g	142.617	142.291	145.739	91.258	96.401	91.395
CAGL0A03993g	73.524	73.92	74.297	61.85	71.922	59.317
CAGL0A04015g	264.226	275.343	249.169	221.305	278.986	260.844
CAGL0A04037g	64.453	76.818	63.507	85.839	89.643	93.183
CAGL0A04059g	130.889	128.506	115.78	110.149	104.733	111.645
CAGL0A04081g	220.592	217.015	214.997	152.1	140.206	150.803
CAGL0A04103g	214.485	176.373	186.458	279.563	254.996	279.732
CAGL0A04147g	162.484	169.297	166.344	114.759	129.491	128.206
CAGL0A04169g	39.33	41.247	37.29	45.494	46.197	43.722
CAGL0A04191g	130.333	142.56	144.019	124.798	116.434	130.533
CAGL0A04213g	105.389	107.138	107.736	79.484	116.465	104.38
CAGL0A04235g	29.078	32.037	32.2	23.481	28.595	26.784
CAGL0A04257g	27.839	23.313	24.809	27.013	30.589	38.112
CAGL0A04279g	28.91	31.452	26.539	19.09	17.223	20.504
CAGL0A04301g	75.19	81.582	73.533	121.754	104.414	106.788
CAGL0A04323g	1.616	0	3.107	0	0	0
CAGL0A04345g	100.59	101.382	108.841	117.832	117.481	107.195
CAGL0A04367g	45.437	32.841	43.464	25.885	33.649	26.57
CAGL0A04389g	189.412	183.877	202.346	131.983	138.262	130.289
CAGL0A04411g	20.394	17.825	16.895	8.981	8.671	12.934
CAGL0A04455g	126.476	133.131	130.1	247.191	234.413	239.141
CAGL0A04477g	55.233	52.839	57.824	92.894	91.636	92.116
CAGL0A04521g	3973.72	4041.08	4125.51	2486.24	2705.45	2678.46
CAGL0A04543g	36.157	43.709	36.244	36.803	38.353	36.171
CAGL0A04565g	41.352	44.919	40.769	29.368	27.539	24.874
CAGL0A04587g	15.238	15.026	14.843	14.29	13.754	15.16
CAGL0A04653g	39.647	43.361	45.787	33.899	32.532	33.622
CAGL0A04675g	119.913	113.808	129.397	261.84	241.73	249.971
CAGL0A04719g	358.53	335.993	362.636	390.12	384.886	388.684
CAGL0A04741g	241.323	249.638	253.574	208.722	204.663	201.384
CAGL0A04785g	79.641	88.38	80.502	94.571	85.896	84.973
CAGL0A04829g	1582.92	1525.08	1887.4	4261.08	3791.76	4072.84
CAGL0B00110g	2.181	0.635	2.654	42.451	24.958	34.505
CAGL0B00286g	27.809	27.562	28.721	46.303	54.001	49.432
CAGL0B00308g	0	0	1.006	0	0	0
CAGL0B00330g	24.826	25.775	22.768	20.816	21.967	20.697
CAGL0B00352g	61.657	56.611	59.656	35.485	46.795	42.39
CAGL0B00374g	45.289	31.978	40.468	27.652	29.234	23.827
CAGL0B00396g	745.603	695.915	750.354	614.2	608.276	657.676
CAGL0B00418g	97.784	96.766	103.28	96.468	96.51	94.524
CAGL0B00440g	168.324	171.401	186.246	186.539	194.008	204.31
CAGL0B00462g	7.595	6.293	7.19	3.203	7.794	4.755
CAGL0B00506g	59.813	54.894	63.013	61.351	67.725	64.093
CAGL0B00528g	81.694	80.063	86.053	41.922	44.622	41.963
CAGL0B00572g	6.524	8.188	2.634	6.766	3.489	9.5
CAGL0B00594g	2294.62	2283.82	2240.54	1931.19	1953.59	2313.2
CAGL0B00616g	33.59	33.644	36.344	27.722	25.775	23.858
CAGL0B00660g	95.306	94.265	99.941	94.621	96.042	88.621
CAGL0B00682g	63.937	70.238	73.845	102.395	91.647	99.564
CAGL0B00704g	536.957	550.289	566.22	406.996	406.943	385.097
CAGL0B00715g	24.954	23.164	32.744	9.221	6.947	5.019
CAGL0B00726g	3.599	5.35	7.904	15.637	19.486	14.885
CAGL0B00748g	67.655	69.543	71.371	113.921	104.106	100.895
CAGL0B00792g	63.144	43.133	50.444	8.053	15.658	11.736
CAGL0B00814g	221.446	213.035	206.741	268.915	252.853	252.918
CAGL0B00858g	75.467	64.829	72.245	73.596	76.497	73.462
CAGL0B00902g	879.635	960.698	887.172	302.894	347.5	377.802
CAGL0B00924g	17.132	23.165	20.536	16.725	14.811	17.09
CAGL0B00946g	167.551	171.798	172.549	256.701	234.065	220.628
CAGL0B00968g	4.481	12.148	10.962	5.269	6.977	6.645
CAGL0B00990g	38.517	48.721	42.479	31.594	31.436	30.279
CAGL0B01012g	17.121	17.358	16.261	35.356	27.061	27.281
CAGL0B01078g	104.615	110.513	104.929	273.825	255.992	249.799
CAGL0B01100g	88.683	80.669	87.642	195.769	204.692	218.27
CAGL0B01122g	523.761	635.86	521.177	114.489	150.462	126.966
CAGL0B01144g	194.547	220.946	192.802	115.567	115.638	110.282
CAGL0B01166g	50.315	60.522	54.898	41.702	45.2	43.02
CAGL0B01188g	45.526	46.209	48.513	26.753	25.377	32.351
CAGL0B01203g	3404.86	3307	3358.7	1648.6	1893.65	1831.38
CAGL0B01232g	54.41	50.499	49.426	66.131	65.403	64.327
CAGL0B01265g	8.963	9.142	6.898	7.045	11.363	6.756
CAGL0B01287g	20.83	17.081	19.58	23.451	23.712	24.193
CAGL0B01353g	63.689	65.673	62.541	65.283	65.044	68.371
CAGL0B01375g	93.918	105.004	92.701	100.738	97.238	102.389
CAGL0B01397g	14.733	15.324	12.913	10.019	10.246	11.055
CAGL0B01419g	399.01	389.616	393.892	226.385	239.288	235.025
CAGL0B01441g	91.469	96.31	92.359	88.744	79.656	87.067
CAGL0B01463g	65.018	68.212	64.282	72.388	66.57	75.341
CAGL0B01485g	12.125	11.384	16.321	8.782	10.386	11.471
CAGL0B01507g	49.81	47.768	62.401	11.057	13.506	10.435
CAGL0B01529g	40.519	39.838	38.626	30.127	32.054	37.92
CAGL0B01551g	33.441	35.65	40.155	35.844	37.326	36.213
CAGL0B01573g	44.347	38.925	44.369	43.099	38.004	36.395
CAGL0B01595g	30.823	32.693	34.604	111.905	94.567	104.451
CAGL0B01639g	59.704	60.104	64.713	75.861	70.427	67.375
CAGL0B01683g	76.211	80.341	84.495	66.619	72.649	70.007
CAGL0B01705g	34.739	36.424	34.936	37.442	37.377	34.811
CAGL0B01727g	22.961	25.537	29.024	14.46	17.841	17.659
CAGL0B01743g	54.35	49.355	52.565	30.287	30.878	22.526
CAGL0B01771g	18.52	17.676	18.534	12.694	12.768	11.197
CAGL0B01815g	179.964	157.854	178.443	128.4	127.298	112.214
CAGL0B01837g	38.497	35.382	34.414	24.788	31.944	23.714
CAGL0B01859g	22.793	19.254	20.535	21.215	22.894	20.941
CAGL0B01881g	38.19	31.511	35.509	30.776	29.134	37.788
CAGL0B01903g	50.979	47.391	54.164	36.603	33.828	33.906
CAGL0B01925g	37.664	35.451	37.017	82.736	74.284	74.813
CAGL0B01991g	26.194	24.594	26.096	21.056	18.708	16.571
CAGL0B02013g	132.603	135.135	134.817	236.025	209.926	208.709
CAGL0B02101g	44.922	39.759	44.188	43.289	42.559	37.737
CAGL0B02123g	22.793	26.4	25.191	15.827	21.14	21.591
CAGL0B02145g	27.988	24.406	25.321	26.904	24.649	24.233
CAGL0B02167g	15.754	7.176	17.317	16.076	5.97	10.323
CAGL0B02189g	134.587	132.714	138.739	118.641	117.391	113.799
CAGL0B02211g	15.903	16.703	14.762	27.253	25.973	26.315
CAGL0B02233g	67.615	64.015	61.857	53.288	53.552	49.594
CAGL0B02255g	108.779	85.422	117.902	102.006	99.281	92.401
CAGL0B02277g	40.778	45.803	34.001	32.722	39.678	42.359
CAGL0B02299g	8.05	4.158	8.186	8.482	5.392	3.485
CAGL0B02321g	46.845	49.575	45.968	24.179	27.429	23.502
CAGL0B02343g	16.319	11.255	13.134	14.281	19.724	13.768
CAGL0B02365g	53.676	58.606	54.476	81.549	75.39	79.517
CAGL0B02387g	55.559	47.728	53.168	106.208	89.095	100.042
CAGL0B02409g	85.65	87.993	83.891	66.151	80.075	79.273
CAGL0B02431g	216.052	195.21	181.047	468.187	436.216	508.345
CAGL0B02475g	15.169	19.77	18.283	574.344	665.775	777.266
CAGL0B02497g	180.509	196.997	176.752	198.882	189.044	192.351
CAGL0B02519g	80.831	72.58	75.062	28.889	43.157	33.896
CAGL0B02541g	83.319	83.279	86.093	71.65	68.024	65.19
CAGL0B02563g	140.852	137.984	136.094	1318.31	1168.22	1117.51
CAGL0B02585g	223.904	230.771	222.932	252.22	254.447	256.637
CAGL0B02607g	166.629	161.119	156.308	140.954	160.02	166.512
CAGL0B02629g	59.099	60.689	56.296	58.198	63.5	61.959
CAGL0B02673g	42.77	44.036	48.884	51.013	50.971	46.312
CAGL0B02717g	260.111	287.153	261.79	128.68	149.863	156.758
CAGL0B02739g	16.329	17.428	17.559	18.062	17.741	18.909
CAGL0B02761g	163.992	163.699	166.666	127.872	127.867	141.253
CAGL0B02794g	336.025	341.67	335.595	285.69	275.727	299.535
CAGL0B02816g	15.952	15.701	16.764	16.864	18.688	19.244
CAGL0B02838g	35.463	56.323	29.596	113.312	175.978	147.075
CAGL0B02860g	419.889	379.97	383.715	1177.18	1040.76	1041.49
CAGL0B02882g	24.935	29.189	23.713	102.993	89.892	94.199
CAGL0B02904g	17.43	19.215	4.324	16.645	6.439	26.764
CAGL0B02926g	0	5.895	0	6.267	9.748	4.583
CAGL0B02948g	13.374	12.505	12.037	28.33	21.858	25.3
CAGL0B02970g	33.54	28.9	30.924	25.226	33.13	31.62
CAGL0B02981g	66.395	73.652	65.236	102.654	100.726	99.351
CAGL0B03047g	2707.27	2838.72	2902.51	1769.85	1875.29	1959.63
CAGL0B03069g	726.448	757.111	732.332	1024.09	949.636	905.087
CAGL0B03091g	14.446	14.928	15.819	18.003	17.792	18.198
CAGL0B03113g	29.693	31.601	31.055	40.585	35.004	39.017
CAGL0B03179g	35.85	43.094	35.952	23.002	24.877	26.509
CAGL0B03201g	76.032	82.604	79.869	77.158	66.49	65.587
CAGL0B03245g	182.939	181.693	186.839	161.112	166.15	161.706
CAGL0B03289g	39.102	33.139	36.525	31.743	36.569	33.428
CAGL0B03311g	69.707	70.664	74.146	162.18	138.721	146.424
CAGL0B03355g	52.526	54.437	46.863	25.696	23.811	14.032
CAGL0B03377g	24.489	21.378	23.3	20.876	20.851	18.228
CAGL0B03399g	28.217	25.725	25.242	17.982	18.03	13.961
CAGL0B03443g	42.998	45.714	45.817	53.687	44.344	46.698
CAGL0B03465g	66.882	62.397	63.245	92.925	90.879	83.449
CAGL0B03487g	4425.64	4724.49	4309.3	4042.47	4804.5	5038.6
CAGL0B03509g	135.815	137.339	135.169	404.949	390.766	399.129
CAGL0B03531g	14.227	15.899	16.955	84.642	63.948	64.144
CAGL0B03553g	97.894	93.363	105.794	108.782	109.298	129.873
CAGL0B03597g	53.348	57.018	57.724	38.489	35.941	39.474
CAGL0B03619g	209.856	240.675	213.55	513.112	457.196	464.3
CAGL0B03641g	12.215	13.487	14.109	14.409	14.701	15.485
CAGL0B03663g	241.135	310.635	264.284	146.273	166.568	204.015
CAGL0B03685g	2893.18	2811.59	2817.82	3680.14	3442.51	3377.26
CAGL0B03707g	31.994	30.101	29.535	12.723	12.468	12.965
CAGL0B03773g	125.208	132.754	125.143	130.575	136.777	146.923
CAGL0B03817g	175.423	177.107	168.144	161.87	171.463	164.866
CAGL0B03839g	323.632	338.097	286.619	188.455	250.371	231.47
CAGL0B03883g	126.615	141.458	145.155	95.829	101.943	101.942
CAGL0B03905g	85.114	84.053	74.71	43.08	52.037	43.386
CAGL0B03949g	26.234	29.228	23.361	50.564	44.632	48.242
CAGL0B03971g	66.208	68.253	64.855	69.604	71.653	70.007
CAGL0B03993g	475.162	415.421	482.58	175.452	210.364	209.014
CAGL0B04015g	132.138	135.056	127.506	110.598	107.574	111.787
CAGL0B04059g	80.92	92.26	83.157	201.308	194.686	215.13
CAGL0B04125g	67.625	65.712	62.279	43.329	53.592	52.906
CAGL0B04147g	10.707	13.676	11.545	11.865	11.063	10.811
CAGL0B04169g	21.534	19.67	22.295	12.114	15.399	15.119
CAGL0B04191g	105.685	107.733	99.408	83.813	76.298	78.755
CAGL0B04213g	10.261	10.938	10.277	9.32	8.412	8.758
CAGL0B04235g	15.853	16.028	13.586	10.249	9.309	9.205
CAGL0B04257g	2309.77	2372.87	2085.79	1460	1676.46	1595.59
CAGL0B04279g	56.224	50.06	54.988	46.283	56.433	58.902
CAGL0B04301g	30.506	32.325	34.614	30.306	30.649	31.102
CAGL0B04323g	146.324	138.718	140.178	332.432	293.219	304.229
CAGL0B04345g	433.006	451.964	414.005	368.226	397.823	377.894
CAGL0B04367g	42.721	48.443	42.458	41.463	43.715	40.134
CAGL0B04389g	28.939	30.569	30.733	29.339	22.874	24.741
CAGL0B04433g	37.863	46.001	37.159	44.706	50.603	65.577
CAGL0B04455g	17.289	18.242	15.878	15.368	11.661	9.074
CAGL0B04477g	43.068	50.14	48.01	65.422	68.015	54.796
CAGL0B04499g	203.699	202.197	208.39	130.157	131.046	126.367
CAGL0B04521g	283.478	303.152	307.557	452.599	403.066	410.428
CAGL0B04543g	95.98	107.664	92.218	190.32	187.349	223.94
CAGL0B04565g	332.515	356.756	349.583	351.661	374.091	350.358
CAGL0B04587g	75.972	86.514	86.415	19.888	25.375	18.238
CAGL0B04631g	80.633	85.055	87.451	58.587	60.858	58.372
CAGL0B04675g	48.868	61.415	50.825	37.171	36.698	34.393
CAGL0B04697g	122.481	121.975	124.821	73.196	63.639	60.872
CAGL0B04741g	44.386	45.832	46.159	42.152	44.622	41.506
CAGL0B04763g	38.498	38.578	35.158	52.579	44.064	44.707
CAGL0B04807g	105.012	112.26	103.21	108.981	108.022	113.738
CAGL0B04851g	35.622	40.483	40.306	38.309	38.831	36.588
CAGL0B04873g	19.115	22.251	24.126	9.181	8.621	8.942
CAGL0B04895g	38.447	39.61	36.023	36.393	33.679	35.085
CAGL0B04939g	70.54	66.357	69.811	325.487	314.657	322.984
CAGL0B04961g	150.291	148.137	161.537	135.745	146.057	134.985
CAGL0B05049g	34.412	41.833	39.723	39.887	41.632	40.713
CAGL0B05093g	3.351	0.645	0	1.986	4.884	2.886
CAGL0C00110g	5.671	7.096	7.281	16.335	15.568	14.306
CAGL0C00209g	94.245	83.16	77.556	133.47	125.913	111.584
CAGL0C00231g	38.031	38.032	39.09	43.768	43.147	46.911
CAGL0C00253g	30.487	35.868	32.101	52.739	50.582	54.796
CAGL0C00275g	271.76	257.22	283.894	430.336	394.035	379.387
CAGL0C00297g	269.351	252.555	259.91	281.1	270.853	268.301
CAGL0C00341g	244.069	232.06	283.371	172.728	175.778	148.497
CAGL0C00363g	216.072	204.411	196.463	312.214	311.938	305.702
CAGL0C00385g	43.087	42.984	44.157	33.619	31.615	31.101
CAGL0C00407g	57.989	48.751	50.142	55.893	45.27	44.88
CAGL0C00429g	205.691	194.108	213.439	205.359	197.715	199.219
CAGL0C00451g	218.392	200.252	237.303	163.507	148.199	152.806
CAGL0C00473g	38.17	55.18	49.125	47.939	51.858	39.982
CAGL0C00495g	73.426	65.921	66.272	40.256	36.389	32.808
CAGL0C00517g	30.863	39.094	40.738	22.693	19.765	21.824
CAGL0C00539g	102.772	106.801	108.509	583.903	496.466	536.826
CAGL0C00561g	18.163	18.113	19.74	14.36	12.24	13.209
CAGL0C00583g	45.477	45.098	39.814	32.631	38.094	36.822
CAGL0C00605g	51.336	47.848	65.438	42.53	46.407	43.193
CAGL0C00627g	46.745	44.572	49.166	48.428	51.619	51.85
CAGL0C00649g	293.373	298.755	300.799	381.009	358.752	358.74
CAGL0C00671g	113.062	124.566	104.085	307.784	266.907	264.572
CAGL0C00693g	178.278	188.193	177.446	344.127	316.272	337.81
CAGL0C00715g	70.57	67.746	76.872	42.99	42.918	38.021
CAGL0C00737g	42.184	33.833	41.584	29.119	45.041	34.496
CAGL0C00759g	22.228	18.311	21.48	27.562	33.589	30.767
CAGL0C00781g	107.868	116.278	99.519	140.944	144.841	140.105
CAGL0C00847g	117.047	116.437	124.398	173.047	162.881	162.194
CAGL0C00968g	294.306	384.237	315.873	467.858	433.634	471.513
CAGL0C01056g	600.527	587.527	703.863	1088.81	1046.94	1064.4
CAGL0C01067g	65.425	97.511	109.686	123.541	118.797	118.178
CAGL0C01078g	80.345	105.699	94.419	117.843	137.175	167.031
CAGL0C01133g	145.285	163.739	159.274	238.579	253.211	240.339
CAGL0C01155g	27.344	32.434	29.646	24.509	27.229	28.551
CAGL0C01177g	36.524	41.843	44.379	44.646	46.386	45.916
CAGL0C01199g	38.953	41.109	42.297	32.562	33.957	30.38
CAGL0C01221g	67.179	68.004	63.075	52.28	53.344	55.416
CAGL0C01265g	323.9	305.405	348.497	174.823	176.635	190.267
CAGL0C01287g	36.197	29.497	25.332	12.982	10.555	10.852
CAGL0C01309g	25.906	28.345	26.508	33.14	34.874	35.451
CAGL0C01325g	651.031	588.41	627.343	765.342	784.692	791.308
CAGL0C01353g	197.344	195.955	196.373	223.9	225.733	225.952
CAGL0C01375g	120.191	138.192	133.982	150.613	142.458	134.862
CAGL0C01397g	31.735	34.657	28.902	80.911	68.722	71.947
CAGL0C01419g	16.131	15.582	14.079	22.423	26.273	26.641
CAGL0C01435g	85.312	76.332	70.888	50.723	68.543	57.793
CAGL0C01441g	56.859	55.063	58.7	22.682	30.648	27.505
CAGL0C01463g	40.262	36.195	39.251	39.148	42.947	40.755
CAGL0C01485g	74.912	78.028	72.789	102.834	93.451	91.628
CAGL0C01507g	74.268	77.592	76.178	150.963	143.056	156.727
CAGL0C01529g	152.185	144.931	138.96	169.933	162.611	172.029
CAGL0C01551g	61.647	60.68	64.382	104.231	104.574	116.308
CAGL0C01573g	397.602	381.121	402.772	243.688	242.218	275.261
CAGL0C01595g	441.998	431.916	455.668	205.908	217.5	231.835
CAGL0C01617g	0	8.744	8.91	0	0	6.35
CAGL0C01639g	15.04	15.155	13.486	14.14	17.143	18.106
CAGL0C01661g	35.097	37.238	30.733	39.936	44.164	36.923
CAGL0C01683g	88.168	93.392	98.292	83.135	84.799	81.234
CAGL0C01727g	74.445	77.373	71.803	48.648	47.772	45.601
CAGL0C01749g	52.754	56.73	41	32.103	36.988	29.334
CAGL0C01771g	44.317	47.242	43.253	131.374	113.604	105.945
CAGL0C01793g	247.301	206.783	222.771	473.256	420.717	434.609
CAGL0C01815g	135.786	128.536	122.337	206.855	198.523	196.191
CAGL0C01837g	12.542	10.848	12.289	13.841	12.21	13.981
CAGL0C01881g	16.398	17.984	18.856	23.121	22.555	22.8
CAGL0C01903g	6.722	5.478	6.788	9.999	8.372	7.874
CAGL0C01919g	5.453	1.826	8.558	7.185	18.16	11.553
CAGL0C01925g	29.575	25.983	30.501	20.478	20.362	18.533
CAGL0C01947g	157.855	176.085	168.486	154.056	157.867	164.886
CAGL0C02013g	76.449	68.779	76.992	69.474	59.901	63.148
CAGL0C02035g	138.135	143.413	139.956	127.383	130.268	121.724
CAGL0C02057g	5.601	4.565	5.863	0.858	5.622	4.379
CAGL0C02079g	76.251	72.292	83.891	50.773	53.603	53.587
CAGL0C02145g	75.586	80.787	81.196	85.8	81.51	83.327
CAGL0C02167g	85.957	100.101	87.27	118.033	113.674	124.142
CAGL0C02189g	614.824	706.524	601.709	447.5	476.373	493.074
CAGL0C02211g	20.662	21.596	19.419	30.746	25.137	26.58
CAGL0C02233g	91.846	93.402	95.275	63.706	64.746	70.352
CAGL0C02255g	45.359	51.301	47.144	38.331	37.007	38.66
CAGL0C02277g	32.658	33.297	30.884	0	0	0
CAGL0C02299g	12.819	11.732	17.67	11.855	14.581	12.05
CAGL0C02321g	1076.43	1134.66	988.341	935.176	970.367	939.764
CAGL0C02343g	159.134	199.914	150.364	126.225	138.471	143.01
CAGL0C02365g	465.396	476.359	467.495	572.069	569.475	581.868
CAGL0C02387g	28.702	28.404	27.163	23.102	24.389	24.447
CAGL0C02409g	21.049	24.862	25.896	23.491	24.997	30.411
CAGL0C02431g	18.203	20.406	19.409	18.222	17.113	17.334
CAGL0C02453g	250.108	249.241	256.45	201.128	188.615	202.358
CAGL0C02497g	89.595	92.231	94.541	65.303	70.686	69.336
CAGL0C02519g	87.196	74.863	78.923	141.244	160.528	160.538
CAGL0C02541g	124.296	135.74	116.645	222.043	215.517	228.298
CAGL0C02563g	47.033	52.76	45.525	41.343	40.925	34.881
CAGL0C02585g	21.226	22.053	18.524	17.642	19.197	15.729
CAGL0C02607g	33.778	34.4	39.823	44.497	45.878	43.761
CAGL0C02623g	1101.14	968.985	1055.04	1175.18	1107.95	1143.29
CAGL0C02651g	103.872	99.366	101.63	62.16	57.061	66.908
CAGL0C02673g	80.127	84.301	80.723	49.616	51.161	49.553
CAGL0C02717g	103.197	88.688	98.795	151.921	158.765	142.37
CAGL0C02739g	160.373	149.457	154.266	485.53	450.249	431.43
CAGL0C02761g	116.949	117.966	138.216	71.4	69.46	58.749
CAGL0C02783g	3.718	0	3.51	4.87	1.126	0
CAGL0C02805g	14.762	14.52	18.514	14.21	13.346	17.476
CAGL0C02827g	61.697	55.012	52.203	55.852	62.224	59.724
CAGL0C02849g	147.832	152.296	139.453	102.545	121.926	103.882
CAGL0C02893g	326.467	354.513	301.152	181.009	199.08	223.381
CAGL0C02959g	83.726	91.695	82.825	132.003	116.854	120.809
CAGL0C02981g	45.516	36.662	36.184	22.103	26.383	27.078
CAGL0C03003g	87.691	83.378	69.812	79.343	91.966	90.236
CAGL0C03025g	66.792	71.191	62.924	51.771	62.523	57.082
CAGL0C03047g	66.425	72.511	67.55	55.444	55.905	60.1
CAGL0C03069g	156.14	177.276	145.607	363.975	291.435	310.762
CAGL0C03135g	102.553	100.964	100.303	190.091	181.43	187.402
CAGL0C03179g	269.064	258.788	266.939	250.523	258.415	258.273
CAGL0C03201g	28.752	36.058	37.311	54.835	54.778	52.5
CAGL0C03223g	481.428	425.505	356.975	1510.99	1469.85	1645.38
CAGL0C03267g	122.322	123.94	116.112	276.339	265.072	303.376
CAGL0C03289g	16.558	20.485	15.567	19.489	24.629	23.399
CAGL0C03333g	43.86	62.05	59.906	88.763	78.63	76.022
CAGL0C03355g	1.814	3.196	0	2.644	0	0
CAGL0C03369g	47.429	39.104	41.996	53.846	64.297	67.009
CAGL0C03399g	205.83	188.412	202.005	222.882	200.894	232.658
CAGL0C03421g	88.663	90.951	89.704	74.005	67.447	70.708
CAGL0C03443g	554.089	666.944	577.393	196.967	220.779	227.455
CAGL0C03465g	44.039	44.314	46.27	53.897	57.53	48.994
CAGL0C03487g	42.929	46.963	45.053	60.224	61.217	66.257
CAGL0C03509g	76.578	77.056	73.784	181.099	168.283	175.25
CAGL0C03531g	33.728	24.375	28.802	27.871	29.881	31.061
CAGL0C03553g	80.454	76.549	69.761	112.015	112.568	122.811
CAGL0C03575g	7.664	7.821	7.391	23.78	22.386	18.664
CAGL0C03597g	233.313	236.497	230.917	325.696	290.986	316.939
CAGL0C03608g	268.905	293.466	258.532	277.327	278.637	276.613
CAGL0C03652g	66.485	66.674	61.154	46.812	46.446	43.944
CAGL0C03696g	19.085	21.656	22.486	35.196	37.516	33.916
CAGL0C03740g	263.313	271.174	293.438	515.387	566.763	561.272
CAGL0C03762g	77.927	70.913	77.203	98.114	106.656	96.201
CAGL0C03784g	164.716	143.572	183.853	83.944	78.271	87.097
CAGL0C03828g	0	0.516	0	0.499	0	0.579
CAGL0C03850g	94.602	90.325	99.156	84.692	72.938	75.483
CAGL0C03872g	18.599	13.289	29.939	79.473	122.336	79.335
CAGL0C03894g	44.456	44.81	42.107	74.653	65.682	68.259
CAGL0C03916g	18.133	14.599	17.035	15.148	14.363	14.57
CAGL0C04004g	23.804	29.03	24.547	27.961	32.373	33.336
CAGL0C04026g	32.46	39.182	32.382	40.964	45.24	40.592
CAGL0C04048g	159.461	162.756	139.463	219.628	232.4	222.558
CAGL0C04092g	48.312	48.433	48.05	43.858	41.064	42.796
CAGL0C04114g	7147.36	7528.6	7096.03	8072.08	7764.47	7858.07
CAGL0C04136g	2577.97	2825.72	2569.62	2450.36	2329.12	2336.23
CAGL0C04169g	84.697	77.83	82.604	250.005	220.24	203.029
CAGL0C04213g	2.677	2.571	0	13.382	6.16	8.565
CAGL0C04257g	98.27	90.364	81.789	94.632	97.607	97.156
CAGL0C04279g	125.644	121.925	121.834	74.154	89.215	89.342
CAGL0C04301g	213.702	221.114	210.221	152.649	160.947	140.206
CAGL0C04323g	82.804	87.288	78.139	48.488	47.004	53.861
CAGL0C04367g	1198.42	1268.81	1210.89	1436.03	1404.06	1476.1
CAGL0C04389g	33.748	29.983	28.158	29.917	27.619	39.322
CAGL0C04411g	2807.71	2985.46	2799.43	2978.24	2826.79	2914.78
CAGL0C04433g	55.877	50.1	56.377	77.547	71.932	81.65
CAGL0C04455g	476.718	425.266	422.815	556.471	543.61	597.353
CAGL0C04499g	88.743	91.596	87.924	107.076	94.418	102.074
CAGL0C04543g	66.029	67.081	65.599	60.393	70.786	57.398
CAGL0C04587g	78.154	82.802	77.023	681.698	573.79	571.92
CAGL0C04631g	68.15	71.478	69.44	123.121	114.401	113.515
CAGL0C04697g	94.087	94.633	91.253	80.79	84.271	81.244
CAGL0C04741g	1010.4	1039.92	1069.94	1379.48	1350.39	1434.15
CAGL0C04763g	31.993	30.628	31.527	39.088	39.21	38.62
CAGL0C04785g	4.422	5.607	6.175	24.578	33.609	24.782
CAGL0C04807g	98.32	89.878	93.636	67.578	62.862	65.322
CAGL0C04851g	22.456	26.747	24.839	14.29	13.505	12.213
CAGL0C04873g	57.77	53.038	54.858	18.691	19.944	18.442
CAGL0C04895g	61.439	67.449	72.014	51.761	55.775	52.51
CAGL0C04917g	35.978	34.826	39.23	17.473	18.907	18.554
CAGL0C04983g	343.331	358.602	332.869	193.204	221.557	214.775
CAGL0C05005g	11.342	12.992	11.766	13.841	11.023	11.512
CAGL0C05027g	63.006	74.585	69.159	749.795	642.054	721.109
CAGL0C05049g	59.694	62.039	57.413	63.077	66.092	63.128
CAGL0C05071g	29.168	30.39	30.994	32.621	33.1	28.561
CAGL0C05093g	99.261	105.848	100.795	127.762	134.415	114.866
CAGL0C05115g	250.385	209.601	223.998	119.01	154.16	127.749
CAGL0C05137g	1037.03	1007.75	1037.78	1913.48	1739.32	1867.77
CAGL0C05159g	62.648	63.767	65.227	91.678	86.234	89.311
CAGL0C05181g	30.714	33.576	35.761	35.465	39.828	39.667
CAGL0C05203g	42.909	46.736	41.875	36.752	44.642	33.022
CAGL0C05225g	26.471	27.075	29.506	28.639	29.353	28.278
CAGL0C05247g	194.508	203.031	207.656	125.716	155.744	138.499
CAGL0C05269g	77.053	80.321	83.65	166.371	147.86	135.431
CAGL0C05291g	53.111	49.018	52.727	48.718	47.592	48.466
CAGL0C05313g	79.205	84.102	82.302	57.08	57.939	54.238
CAGL0C05357g	80.246	85.601	84.102	86.628	82.926	88.133
CAGL0C05401g	3.579	0	0	0	0	0
CAGL0C05423g	80.543	83.924	90.75	49.027	55.825	56.859
CAGL0C05445g	64.265	62.615	69.611	57.859	57.988	56.381
CAGL0C05467g	1.061	2.045	1.006	11.346	8.322	11.177
CAGL0C05489g	125.902	105.749	119.662	136.364	127.717	137.392
CAGL0C05555g	140.03	152.156	144.462	73.656	78.41	76.326
CAGL0C05577g	5.007	8.903	9.453	7.724	21.589	19.904
CAGL0C05599g	21.424	22.271	23.723	21.535	23.592	19.437
CAGL0D00154g	18.182	16.892	17.891	28.381	28.416	27.901
CAGL0D00176g	1519.71	1610.42	1660.55	180.271	233.168	237.474
CAGL0D00198g	69.212	57.246	76.147	266.77	211.341	219.815
CAGL0D00220g	32.856	22.797	23.483	20.716	26.722	23.827
CAGL0D00242g	67.685	55.092	64.804	39.397	53.303	48.893
CAGL0D00264g	7.515	11.672	7.984	17.184	20.781	19.692
CAGL0D00286g	103.068	104.617	113.95	297.665	263.438	284.67
CAGL0D00330g	15.853	13.964	16.724	15.567	18.808	16.216
CAGL0D00352g	20.067	23.949	24.386	72.498	65.084	79.069
CAGL0D00396g	1.666	0.804	1.579	2.465	0.757	0
CAGL0D00418g	104.635	98.95	106.739	245.095	247.849	270.13
CAGL0D00462g	108.789	111.743	99.518	182.058	162.671	171.166
CAGL0D00484g	327.984	322.535	324.311	495.45	500.015	480.159
CAGL0D00506g	47.956	40.086	44.038	38.499	36.659	41.578
CAGL0D00528g	230.07	273.566	267.873	192.615	174.234	167.64
CAGL0D00572g	68.259	59.241	60.399	67.268	74.702	72.831
CAGL0D00594g	115.948	125.876	113.648	166.051	157.01	159.592
CAGL0D00616g	2888.21	2798.44	2789.39	1373.32	1528.35	1465.08
CAGL0D00638g	66.366	65.404	73.462	65.961	70.965	69.357
CAGL0D00660g	33.332	38.012	34.544	38.848	35.671	35.969
CAGL0D00682g	44.773	35.561	39.15	75.671	79.875	78.562
CAGL0D00704g	247.44	258.877	253.554	487.366	454.445	448.296
CAGL0D00726g	51.376	46.507	48.543	39.727	37.785	37.716
CAGL0D00748g	1047.4	976.101	1079.6	1222.26	1243.43	1278.91
CAGL0D00770g	455.898	454.912	460.185	318.77	301.94	303.04
CAGL0D00814g	152.492	155.382	141.474	120.846	129.631	139.78
CAGL0D00836g	38.15	37.624	39.542	31.723	32.911	35.105
CAGL0D00858g	2327.61	2301.7	2485.17	1095.78	1089.56	1188.33
CAGL0D00869g	1246.24	1236.89	1321.34	556.561	655.151	658.143
CAGL0D00880g	30.605	24.306	26.891	27.492	35.254	32.443
CAGL0D00902g	83.775	74.614	73.071	113.292	145.059	134.74
CAGL0D00924g	47.349	63.142	64.754	29.218	35.363	33.032
CAGL0D00946g	12.204	9.319	8.941	20.527	20.492	20.007
CAGL0D00990g	54.509	48.116	52.857	25.017	29.772	27.322
CAGL0D01012g	37.198	44.344	40.467	36.594	34.656	34.729
CAGL0D01034g	431.281	427.202	402.48	259.435	254.398	257.5
CAGL0D01056g	187.202	186.437	177.818	117.074	124.996	115.964
CAGL0D01078g	191.771	201.185	191.385	154.475	150.621	152.968
CAGL0D01100g	109.879	104.549	110.591	163.686	147.502	158.181
CAGL0D01122g	74.625	78.733	73.835	69.574	65.962	71.104
CAGL0D01166g	97.309	89.611	92.358	65.761	70.855	71.276
CAGL0D01188g	9574.04	9962.33	9729.29	9881.69	10469	10644.6
CAGL0D01232g	105.379	98.186	110.731	86.289	89.324	86.07
CAGL0D01254g	14.465	11.839	21.32	21.076	17.512	24.457
CAGL0D01265g	3584.62	4043.64	3736.64	1117.63	1172.84	1251.3
CAGL0D01276g	49.789	51.172	51.962	81.988	69.37	73.054
CAGL0D01298g	911.478	1028.97	901.372	1355.65	1158.63	1210.76
CAGL0D01342g	108.958	108.478	110.53	89.532	87.978	84.668
CAGL0D01364g	64.125	72.292	67.066	59.894	65.204	58.668
CAGL0D01386g	88.019	93.263	94.531	86.099	82.517	88.59
CAGL0D01408g	265.316	273.338	246.987	185.7	205.968	182.637
CAGL0D01430g	125.356	126.213	123.373	85.461	89.862	90.053
CAGL0D01452g	719.4	666.895	735.571	724.748	736.701	752.749
CAGL0D01474g	57.919	64.491	60.53	71.5	70.965	67.588
CAGL0D01518g	28.603	29.357	29.797	54.346	49.905	52.662
CAGL0D01562g	303.605	293.823	304.35	208.772	196.221	207.439
CAGL0D01606g	43.801	50.646	40.88	61.76	59.104	60.496
CAGL0D01628g	45.14	45.575	43.695	52.839	49.377	56.523
CAGL0D01650g	52.873	45.822	55.411	34.577	40.386	36.802
CAGL0D01672g	72.969	79.965	86.325	96.067	92.593	96.729
CAGL0D01694g	0	3.315	3.188	0	3.08	0
CAGL0D01716g	152.422	131.821	160.753	26.145	37.456	26.712
CAGL0D01738g	66.405	67.25	72.728	57.499	54.031	53.383
CAGL0D01760g	137.194	151.531	147.458	174.014	156.98	160.344
CAGL0D01782g	38.348	39.402	37.963	126.944	98.713	113.352
CAGL0D01804g	132.366	123.98	143.606	83.924	82.835	82.158
CAGL0D01826g	30.804	36.534	32.703	26.534	31.755	32.799
CAGL0D01837g	46.439	44.125	42.036	37.371	39.121	39.525
CAGL0D01892g	401.766	382.63	402.953	383.395	401.121	426.248
CAGL0D01914g	105.755	116.249	107.845	72.558	73.895	77.373
CAGL0D01936g	232.797	230.791	239.676	383.823	350.469	351.16
CAGL0D01958g	1600.42	1420.24	1591.24	1371.67	1396.65	1485.39
CAGL0D01980g	108.82	112.387	93.354	234.429	227.657	221.877
CAGL0D02002g	40.094	42.428	39.482	37.292	40.815	42.238
CAGL0D02024g	340.595	322.645	364.98	284.063	269.239	242.94
CAGL0D02046g	181.441	168.334	183.088	157.858	137.076	148.812
CAGL0D02068g	106.668	105.172	110.782	94.263	90.301	95.733
CAGL0D02090g	1942.46	2047.42	1966.04	1457.19	1653.23	1699.22
CAGL0D02112g	45.209	39.302	46.259	32.782	28.546	31.773
CAGL0D02134g	24.528	29.02	30.722	58.268	48.449	45.753
CAGL0D02150g	54.638	46.259	56.527	91.638	75.968	94.605
CAGL0D02156g	200.655	172.741	206.379	194.062	179.446	187.809
CAGL0D02178g	70.827	68.6	70.396	114.53	120.531	121.501
CAGL0D02200g	30.001	29.576	28.932	25.696	24.788	23.481
CAGL0D02244g	2.974	2.303	2.263	2.345	2.173	3.211
CAGL0D02288g	58.95	57.176	59.997	113.103	98.504	103.75
CAGL0D02310g	74.645	62.903	80.493	57.799	59.852	60.608
CAGL0D02332g	21.911	21.993	21.189	18.9	18.618	20.23
CAGL0D02376g	31.17	28.533	30.059	31.923	34.994	32.748
CAGL0D02398g	115.601	98.494	106.357	66.411	70.537	66.145
CAGL0D02420g	31.587	23.254	23.713	43.319	40.416	36.548
CAGL0D02442g	141.715	125.013	125.033	191.737	178.997	181.824
CAGL0D02464g	16.676	24.475	20.756	24.888	24.419	22.597
CAGL0D02486g	26.977	24.753	26.448	28.181	29.453	28.816
CAGL0D02530g	189.65	217.719	197.57	176.04	175.868	179.589
CAGL0D02552g	22.03	23.621	20.465	15.208	19.386	18.685
CAGL0D02574g	31.765	36.017	34.926	55.913	47.761	53.648
CAGL0D02596g	19.402	17.468	23.754	20.837	15.698	16.847
CAGL0D02618g	201.736	187.102	196.936	400.099	373.473	399.962
CAGL0D02640g	502.814	469.502	708.277	7336.32	3593.39	5198.6
CAGL0D02684g	19.284	19.076	23.371	23.132	22.635	21.673
CAGL0D02706g	39.479	42.855	34.926	23.68	27.528	30.736
CAGL0D02728g	87.394	83.447	85.781	89.392	90.181	90.51
CAGL0D02761g	159.342	124.784	163.186	73.386	80.115	89.474
CAGL0D02772g	80.792	90.395	81.327	120.038	106.886	106.859
CAGL0D02794g	134.943	162.389	141.826	119.728	134.365	116.816
CAGL0D02816g	29.732	33.248	33.658	32.651	41.214	40.978
CAGL0D02838g	25.332	19.542	19.419	13.292	12.2	12.62
CAGL0D02860g	9.428	10.322	5.089	2.834	3.369	4.003
CAGL0D02882g	39.747	42.001	41.553	39.218	39.36	38.925
CAGL0D02904g	17.439	15.9	15.497	12.484	13.067	16.541
CAGL0D02926g	58.454	57.077	59.886	37.511	35.163	37.188
CAGL0D02948g	592.913	650.628	587.197	533.089	515.782	513.152
CAGL0D02992g	51.793	44.006	64.452	37.79	38.582	36.304
CAGL0D03014g	13.622	19.145	13.848	4.181	13.684	6.543
CAGL0D03036g	81.565	84.717	88.115	91.169	79.875	84.628
CAGL0D03058g	270.352	280.137	278.303	284.972	247.959	247.634
CAGL0D03080g	16.844	18.311	16.794	11.616	11.123	11.959
CAGL0D03102g	187.36	162.647	182.445	214.909	216.832	210.06
CAGL0D03124g	35.136	32.007	33.237	28.63	36.33	33.561
CAGL0D03168g	21.583	21.993	24.226	45.355	43.406	44.747
CAGL0D03190g	129.074	130.083	129.849	120.317	132.222	131.691
CAGL0D03234g	41.561	44.691	43.897	58.797	59.433	53.059
CAGL0D03256g	32.251	37.456	33.086	37.761	36.529	36.64
CAGL0D03300g	78.016	76.233	84.434	45.834	49.077	40.51
CAGL0D03322g	111.07	124.794	106.296	92.096	94.328	102.002
CAGL0D03344g	10.816	11.384	11.615	15.547	13.695	15.556
CAGL0D03410g	34.541	38.537	36.515	29.937	30.569	32.921
CAGL0D03432g	331.346	329.721	332.306	345.873	360.326	371.645
CAGL0D03454g	78.512	88.529	76.118	69.065	74.404	78.541
CAGL0D03498g	199.356	210.117	208.179	242.491	231.474	255.061
CAGL0D03542g	137.888	131.135	139.583	163.745	155.954	161.026
CAGL0D03564g	142.032	146.331	153.854	165.931	162.214	146.18
CAGL0D03586g	626.087	542.022	623.441	460.174	413.272	436.733
CAGL0D03608g	8.724	7.691	14.783	26.844	26.462	22.261
CAGL0D03630g	7.713	7.315	7.231	4.88	5.562	3.231
CAGL0D03652g	21.048	14.112	12.067	8.084	9.03	14.072
CAGL0D03674g	63.819	61.801	64.824	49.127	57.59	57.296
CAGL0D03718g	247.718	259.731	238.277	148.379	177.622	171.562
CAGL0D03740g	55.56	58.527	61.405	36.343	45.569	51.413
CAGL0D03762g	17.191	15.552	14.874	9.4	11.831	11.522
CAGL0D03784g	18.282	14.51	13.968	10.977	8.123	7.864
CAGL0D03806g	204.125	159.958	183.521	140.535	140.864	123.381
CAGL0D03828g	72.365	72.272	69.591	73.177	72.111	65.739
CAGL0D03850g	35.959	35.53	40.458	27.832	33.071	28.623
CAGL0D03872g	19.323	23.314	18.173	26.175	26.602	29.242
CAGL0D03894g	41.164	47.063	45.646	344.397	273.345	300.541
CAGL0D03938g	53.675	46.379	52.304	79.244	68.773	82.463
CAGL0D03960g	16.567	16.961	15.296	15.667	23.92	20.799
CAGL0D03982g	145.502	145.488	151.47	292.575	246.384	266.442
CAGL0D04004g	75.556	84.956	77.033	75.421	73.217	74.04
CAGL0D04026g	188.539	176.711	176.129	221.455	189.982	189.292
CAGL0D04070g	39.3	38.647	45.717	58.457	42.758	41.77
CAGL0D04092g	197.681	174.745	204.448	424.868	363.556	416.016
CAGL0D04114g	174.105	190.803	178.714	215.607	222.553	234.994
CAGL0D04158g	143.003	142.282	148.082	121.375	119.963	125.423
CAGL0D04180g	10.886	10.223	11.937	5.349	7.007	9.357
CAGL0D04202g	25.193	28.573	28.701	22.623	24.778	23.329
CAGL0D04246g	45.924	46.209	48.492	39.028	38.832	32.381
CAGL0D04268g	24.231	25.05	24.045	10.937	10.346	8.657
CAGL0D04290g	145.215	146.013	142.792	64.684	75.888	77.556
CAGL0D04312g	81.069	92.995	80.713	65.084	63.171	64.53
CAGL0D04356g	624.431	618.362	609.975	400.479	356.619	397.067
CAGL0D04378g	29.296	30.925	29.898	35.934	36.329	32.422
CAGL0D04400g	65.663	62.476	69.751	39.167	44.273	39.85
CAGL0D04422g	26.213	23.661	25.121	7.205	8.751	8.616
CAGL0D04444g	22.536	19.324	23.271	9.5	10.864	8.119
CAGL0D04466g	27.422	24.554	24.578	15.408	6.927	12.822
CAGL0D04488g	5.344	1.032	12.45	1.397	10.375	1.148
CAGL0D04510g	19.213	20.316	23.502	27.902	31.506	49.695
CAGL0D04576g	54.965	56.541	52.364	19.09	18.638	22.668
CAGL0D04620g	44.475	45.604	48.231	40.325	38.731	35.837
CAGL0D04642g	2.171	4.734	2.766	3.942	3.478	3.942
CAGL0D04686g	17.003	15.125	10.67	24.029	22.536	22.344
CAGL0D04708g	119.615	114.313	98.372	127.762	103.158	127.241
CAGL0D04730g	97.666	98.592	98.916	68.047	73.746	67.334
CAGL0D04752g	106.222	111.147	117.188	103.163	107.863	101.342
CAGL0D04818g	143.181	134.708	134.404	152.639	153.252	152.846
CAGL0D04862g	48.064	45.823	47.567	29.547	31.057	33.906
CAGL0D04884g	20.751	19.532	20.626	19.808	21.997	20.331
CAGL0D04928g	34.799	39.063	30.3	30.565	26.642	26.377
CAGL0D04950g	64.383	69.434	63.125	50.464	45.44	41.791
CAGL0D04972g	69.37	65.265	71.421	88.424	84.072	86.68
CAGL0D05016g	68.29	53.614	64.332	51.302	65.802	69.214
CAGL0D05060g	54.142	46.379	45.878	27.203	37.227	36.446
CAGL0D05082g	2498.38	2370.1	2711.84	12445.7	12132.8	11599.5
CAGL0D05104g	83.717	84.022	83.891	62.06	73.058	71.846
CAGL0D05170g	103.198	104.26	90.187	85.112	88.657	92.685
CAGL0D05192g	698.47	611.336	668.897	931.114	894.388	875.214
CAGL0D05214g	4942.92	4846.86	4902.09	2613.18	2728.94	2880.44
CAGL0D05236g	11.957	12.466	11.132	17.134	8.481	7.021
CAGL0D05258g	7.535	7.821	6.014	8.283	8.013	9.642
CAGL0D05280g	269.569	277.765	245.288	321.784	399.787	378.219
CAGL0D05302g	80.781	99.426	89.532	61.401	59.673	66.735
CAGL0D05318g	15.546	29.288	15.104	15.797	11.053	15.485
CAGL0D05324g	68.924	64.889	70.998	74.993	75.959	71.836
CAGL0D05346g	72.235	77.751	74.991	49.416	50.513	46.282
CAGL0D05412g	189.422	172.612	184.425	139.667	147.741	134.933
CAGL0D05434g	109.513	99.596	101.449	172.368	176.346	190.115
CAGL0D05456g	0	2.749	2.665	0	2.562	0
CAGL0D05478g	157.458	179.291	169.13	230.994	210.802	230.281
CAGL0D05500g	38.726	32.663	42.238	28.241	41.533	41.313
CAGL0D05544g	107.292	105.659	107.564	150.693	141.462	146.546
CAGL0D05566g	43.276	41.376	42.62	16.336	14.95	22.252
CAGL0D05588g	41.888	36.633	44.621	36.673	44.423	43.894
CAGL0D05610g	67.447	60.591	72.416	77.128	76.647	66.064
CAGL0D05632g	146.88	119.653	142.893	188.244	168.412	156.331
CAGL0D05676g	46.14	43.212	45.837	34.278	32.083	30.126
CAGL0D05698g	15.03	5.578	9.021	0	0	1.301
CAGL0D05720g	24.499	25.576	26.67	24.578	27.24	22.394
CAGL0D05742g	183.632	191.041	189.564	175.89	169.09	169.266
CAGL0D05764g	33.808	35.005	38.034	34.668	30.48	26.346
CAGL0D05786g	11.273	13.627	16.643	7.624	7.654	8.068
CAGL0D05808g	116.166	127.573	123.785	180.151	176.426	174.214
CAGL0D05852g	43.277	45.118	43.273	51.502	51.18	55.152
CAGL0D05874g	40.827	37.743	41.644	37.991	46.676	43.854
CAGL0D05896g	179.458	181.931	166.254	210.758	218.487	216.451
CAGL0D05918g	77.43	72.867	76.007	49.146	44.861	45.215
CAGL0D05940g	162.654	147.413	146.272	100.878	106.936	103.669
CAGL0D05962g	156.358	127.007	149.54	143.868	135.173	118.819
CAGL0D06006g	52.834	49.624	45.103	94.701	91.128	94.28
CAGL0D06028g	16.636	15.949	13.084	13.452	10.893	11.878
CAGL0D06050g	0.337	0.566	4.646	0	3.179	0
CAGL0D06094g	30.893	27.988	30.28	32.951	27.15	31.802
CAGL0D06138g	253.993	218.584	251.815	111.186	134.923	116.187
CAGL0D06154g	297.061	249.072	285.504	291.677	240.095	241.172
CAGL0D06160g	123.819	123.574	121.593	54.256	52.736	52.266
CAGL0D06204g	84.777	82.921	79.175	63.656	65.782	68.98
CAGL0D06226g	28.583	32.265	31.879	39.128	35.094	33.225
CAGL0D06270g	51.247	51.619	55.472	61.331	59.602	53.709
CAGL0D06292g	250.722	244.06	252.257	294.941	277.71	279.589
CAGL0D06314g	100.233	102.702	113.567	80.581	76.208	66.928
CAGL0D06336g	37.188	37.178	37.269	26.824	25.874	29.283
CAGL0D06380g	0.654	6.719	2.696	20.736	27.428	46.546
CAGL0D06402g	506.51	504.863	447.644	543.309	658.829	655.867
CAGL0D06424g	727.925	683.28	687.963	1928.17	1890.58	2115.1
CAGL0D06446g	38.379	42.874	42.347	42.042	35.163	40.084
CAGL0D06490g	11.6	10.371	12.842	14.939	16.904	16.907
CAGL0D06512g	14.475	15.959	15.588	34.658	33.25	33.134
CAGL0D06534g	2.826	1.36	1.327	1.387	0	1.494
CAGL0D06556g	387.846	392.713	363.411	380.64	364.573	420.334
CAGL0D06578g	80.167	82.752	84.846	51.632	63.908	73.207
CAGL0D06600g	95.653	102.98	107.504	596.108	522.221	518.486
CAGL0D06622g	48.917	62.368	56.074	24.508	26.213	26.539
CAGL0D06644g	21.811	20.782	18.293	18.181	18.827	17.761
CAGL0D06666g	10.112	8.119	10.007	15.149	16.196	15.434
CAGL0D06688g	874.528	973.67	995.3	3038.53	2661.81	2981.05
CAGL0D06710g	17.379	18.53	13.134	10.907	11.741	19.712
CAGL0D06732g	40.44	36.523	40.93	38.04	33.539	29.679
CAGL0E00132g	7.892	8.396	8.739	16.546	17.034	19.874
CAGL0E00187g	44.733	40.473	40.85	49.007	53.134	52.52
CAGL0E00231g	21.008	14.221	10.841	32.193	36.638	46.718
CAGL0E00275g	20.087	20.832	22.849	26.653	29.771	31.254
CAGL0E00385g	58.91	60.73	63.798	60.962	61.756	51.067
CAGL0E00407g	2.211	2.104	0	0	0	2.855
CAGL0E00429g	38.973	39.133	42.619	40.824	41.812	42.776
CAGL0E00451g	70.411	72.59	66.815	53.199	72.41	78.796
CAGL0E00473g	18.946	21.537	21.189	15.807	16.755	16.156
CAGL0E00495g	98.34	99.763	99.74	38.888	39.171	42.766
CAGL0E00517g	0	1.866	0	0	0	0
CAGL0E00539g	78.422	77.035	81.045	51.932	45.948	46.363
CAGL0E00561g	190.523	229.778	187.383	284.932	261.724	270.079
CAGL0E00583g	41.481	52.71	42.991	68.666	73.377	58.911
CAGL0E00627g	18.253	18.143	17.609	21.645	22.815	22.699
CAGL0E00649g	131.909	135.175	140.288	182.338	151.448	164.246
CAGL0E00671g	120.418	117.003	122.608	116.925	113.415	120.434
CAGL0E00693g	59.992	60.988	52.827	69.884	71.623	72.363
CAGL0E00715g	181.302	173.495	170.99	195.29	181.728	189.119
CAGL0E00737g	243.355	269.973	236.679	216.176	219.045	246.587
CAGL0E00781g	107.223	110.671	105.13	107.594	125.055	123.705
CAGL0E00803g	160.7	162.945	143.274	415.617	342.226	398.265
CAGL0E00847g	141.784	148.405	142.067	126.724	124.488	131.956
CAGL0E00869g	482.409	502.054	490.656	395.05	405.617	439.141
CAGL0E00891g	25.351	29.238	26.801	38.599	36.001	34.973
CAGL0E00913g	127.735	132.933	133.661	157.2	146.605	151.21
CAGL0E00935g	57.83	76.937	66.876	75.741	65.902	82.667
CAGL0E00957g	62.45	61.672	63.487	85.091	79.487	77.779
CAGL0E00979g	33.024	33.903	32.11	39.726	45.569	49.269
CAGL0E01001g	65.286	67.906	70.305	81.06	78.54	77.525
CAGL0E01067g	60.675	59.439	60.158	68.705	64.028	64.936
CAGL0E01089g	10.539	11.83	10.7	21.534	19.565	23.095
CAGL0E01111g	19.025	20.048	15.456	20.777	19.983	17.12
CAGL0E01133g	614.695	618.253	594.166	385.53	392.211	430.86
CAGL0E01177g	1940.28	1855.92	1901.44	1924.85	1927.08	1947.72
CAGL0E01199g	436.03	427.767	443.088	438.888	432.966	446.437
CAGL0E01243g	173.173	224.856	215.47	318.611	306.485	293.754
CAGL0E01265g	25.232	28.733	27.273	41.792	44.543	44.321
CAGL0E01309g	317.207	325.314	305.073	614.469	582.98	597.169
CAGL0E01331g	57.195	66.119	59.443	68.766	72.141	68.35
CAGL0E01353g	60.141	64.73	57.623	42.94	42.578	39.911
CAGL0E01397g	94.643	101.104	96.392	100.509	101.445	94.778
CAGL0E01419g	15.1	14.381	15.497	17.014	19.207	16.521
CAGL0E01441g	31.507	31.402	34.252	27.632	27.648	22.079
CAGL0E01463g	749.797	821.454	703.692	525.187	557.664	577.102
CAGL0E01485g	31.19	28.216	26.479	34.099	48.39	71.54
CAGL0E01507g	41.55	46.18	45.918	37.112	38.153	41.973
CAGL0E01529g	29.654	30.419	27.977	49.795	44.692	57.428
CAGL0E01551g	105.875	106.751	105.191	89.991	95.553	88.234
CAGL0E01573g	43.772	43.014	43.656	28.151	31.456	34.628
CAGL0E01595g	17.023	21.854	19.72	17.213	17.283	21.896
CAGL0E01617g	138.433	142.102	130.593	202.764	199.19	211.117
CAGL0E01639g	217.648	194.317	217.572	244.786	250.012	230.209
CAGL0E01661g	72.267	64.283	70.446	102.644	129.601	115.892
CAGL0E01683g	134.576	142.44	139.946	99.871	103.786	94.91
CAGL0E01705g	423.488	491.534	440.785	979.243	911.801	1041.97
CAGL0E01727g	19.243	16.157	17.166	20.018	19.166	19.854
CAGL0E01749g	9.458	12.178	17.397	8.922	11.581	8.637
CAGL0E01771g	33.54	39.282	32.944	27.802	27.868	32.799
CAGL0E01793g	495.298	507.989	522.414	200.798	197.107	200.114
CAGL0E01815g	336.788	340.797	331.954	832.991	773.748	760.308
CAGL0E01859g	124.86	127.453	127.868	170.781	175.209	166.054
CAGL0E01881g	239.43	248.268	220.971	938	831.467	820.387
CAGL0E01903g	9.954	7.295	9.322	4.161	4.256	4.836
CAGL0E01925g	18.679	16.704	26.016	11.426	20.532	8.352
CAGL0E01969g	185.396	211.1	191.646	171.21	174.203	168.991
CAGL0E01991g	3459.15	3452.02	3403.53	1739.1	1859.72	1938.61
CAGL0E02013g	4007.19	3971.81	3959.85	2192.43	2531.56	2498.35
CAGL0E02035g	121.976	145.973	121.764	187.267	197.038	204.472
CAGL0E02057g	29.405	28.583	29.194	39.148	41.632	40.927
CAGL0E02079g	33.213	32.494	30.2	40.505	43.964	41.658
CAGL0E02145g	79.86	83.239	77.284	51.482	58.576	53.353
CAGL0E02189g	19.838	18.222	19.017	15.568	16.366	15.495
CAGL0E02233g	19.204	10.401	14.763	6.256	6.359	6.33
CAGL0E02255g	2101.43	2045.87	2092.5	963.127	1008.27	975.692
CAGL0E02299g	89.12	70.179	81.538	70.562	75.918	68.778
CAGL0E02315g	213.514	201.889	200.103	157.629	160.419	154.268
CAGL0E02321g	105.458	88.638	95.888	52.799	60.25	69.732
CAGL0E02343g	28.89	21.716	23.402	16.475	19.765	22.557
CAGL0E02365g	30.695	23.234	19.288	16.206	13.655	11.146
CAGL0E02387g	23.675	18.271	26.016	8.702	9.887	12.02
CAGL0E02409g	27.374	27.631	30.773	23.39	25.576	24.741
CAGL0E02431g	46.052	42.229	43.112	22.323	23.522	23.918
CAGL0E02475g	54.409	54.874	57.172	56.292	55.237	52.946
CAGL0E02519g	101.602	77.195	103.723	29.139	35.483	37.584
CAGL0E02541g	50.483	57.991	54.184	34.308	36.699	41.018
CAGL0E02585g	96.685	89.899	99.992	117.593	113.294	109.715
CAGL0E02629g	66.713	77.047	70.858	71.081	71.573	69.976
CAGL0E02651g	40.5	37.913	42.499	113.152	92.384	97.491
CAGL0E02695g	36.712	36.255	39.311	55.054	54.25	50.143
CAGL0E02717g	49.631	48.72	54.868	22.164	29.473	23.827
CAGL0E02739g	247.808	259.066	249.954	184.912	196.27	198.407
CAGL0E02761g	165.955	168.622	166.566	187.576	174.881	207.795
CAGL0E02783g	206.466	196.321	207.093	333.67	321.396	306.119
CAGL0E02805g	37.457	38.31	40.226	40.774	46.426	42.288
CAGL0E02849g	47.083	48.83	48.442	51.702	51.231	49.807
CAGL0E02893g	11.193	10.868	11.766	8.592	9.648	7.895
CAGL0E02915g	72.483	74.376	70.768	104.83	89.723	102.307
CAGL0E02937g	75.229	118.74	89.1	91.727	87.998	107.672
CAGL0E02959g	23.457	26.003	22.537	27.682	24.558	28.794
CAGL0E02981g	31.28	31.194	29.948	51.711	51.878	54.319
CAGL0E03003g	151.55	140.525	160.481	92.096	92.653	82.363
CAGL0E03069g	17.856	16.357	16.784	26.085	39.769	21.815
CAGL0E03113g	150.677	146.152	145.688	207.314	214.679	197.837
CAGL0E03157g	266.317	275.204	251.673	270.282	284.518	278.126
CAGL0E03179g	27.938	25.477	27.243	34.977	35.891	34.363
CAGL0E03201g	51.445	60.998	56.96	86.338	89.284	85.502
CAGL0E03223g	34.987	21.944	32.573	25.506	37.306	42.166
CAGL0E03245g	290.905	297.773	263.459	243.109	329.26	288.256
CAGL0E03267g	170.743	155.015	170.176	120.128	130.399	128.573
CAGL0E03289g	114.529	105.917	100.012	84.383	115.936	105.884
CAGL0E03311g	93.819	86.157	92.61	72.118	75.41	64.773
CAGL0E03355g	17.321	18.599	19.701	41.453	39.768	37.838
CAGL0E03366g	17.34	19.115	21.5	53.019	43.576	54.878
CAGL0E03432g	4.164	0	0	0.529	7.695	9.663
CAGL0E03454g	61.765	66.992	64.714	70.801	69.072	66.075
CAGL0E03476g	23.299	29.119	30.682	44.396	38.542	38.102
CAGL0E03498g	59.079	64.015	65.267	123.111	106.138	133.409
CAGL0E03542g	57.146	51.738	55.271	45.295	47.712	44.107
CAGL0E03564g	173.688	178.279	179.65	160.492	158.486	155.864
CAGL0E03608g	19.69	19.84	18.031	24.518	24.17	23.024
CAGL0E03630g	15.417	19.215	16.483	27.233	27.688	23.136
CAGL0E03652g	101.591	90.792	82.966	211.346	203.736	212.479
CAGL0E03674g	90.904	122.789	94.108	100.45	87.52	91.78
CAGL0E03718g	49.354	53.961	55.612	55.214	54.679	51.321
CAGL0E03740g	31.161	29.844	35.902	32.143	45.021	33.591
CAGL0E03762g	55.461	65.335	43.122	162.419	169.13	192.351
CAGL0E03828g	36.098	42.557	42.69	43.828	43.875	45.144
CAGL0E03850g	1492.94	1185.6	1445.51	547.44	584.913	675.773
CAGL0E03872g	300.383	286.607	327.6	159.535	152.285	143.752
CAGL0E03894g	12.74	12.863	9.021	21.854	20.203	23.441
CAGL0E03916g	33.966	35.362	33.951	146.272	109.427	153.466
CAGL0E03938g	3601.25	3418.86	4030.25	2239.08	2523.6	2506.71
CAGL0E03960g	473.139	481.481	427.139	523.002	481.067	484.123
CAGL0E03982g	43.047	47.4	44.923	57.729	61.347	61.716
CAGL0E04026g	33.797	34.052	36.777	25.606	28.764	31.975
CAGL0E04070g	349.26	368.904	375.578	288.424	289.651	276.795
CAGL0E04092g	46.151	90.186	66.312	353.208	363.825	401.588
CAGL0E04114g	81.167	85.493	82.694	83.136	84.7	82.31
CAGL0E04136g	34.481	34.25	37.299	18.401	18.708	16.918
CAGL0E04158g	20.86	19.869	20.988	12.633	10.635	10.984
CAGL0E04224g	30.932	25.914	31.607	16.117	20.582	16.166
CAGL0E04246g	42.344	34.558	39.482	13.641	21.299	17.009
CAGL0E04268g	55.461	48.691	43.514	35.746	40.845	35.999
CAGL0E04290g	23.08	26.757	24.849	34.298	29.921	28.246
CAGL0E04312g	94.503	100.191	95.858	213.861	212.287	206.9
CAGL0E04334g	297.775	274.419	274.612	208.203	233.567	234.293
CAGL0E04356g	216.885	199.974	198.022	293.444	284.578	274.743
CAGL0E04378g	134.666	147.651	138.658	207.195	197.227	192.939
CAGL0E04400g	43.296	41.794	43.655	37.012	41.103	35.836
CAGL0E04422g	112.23	107.743	110.853	98.074	91.327	97.36
CAGL0E04444g	62.351	53.782	63.416	38.889	42.041	36.924
CAGL0E04466g	5.899	2.64	12.429	8.193	6.698	2.896
CAGL0E04488g	24.607	24.276	27.917	37.631	40.237	37.391
CAGL0E04510g	30.873	31.72	29.023	47.32	46.545	44.422
CAGL0E04532g	164.21	168.343	165.398	200.648	178.319	201.953
CAGL0E04554g	106.935	88.241	91.142	389.842	375.217	369.887
CAGL0E04576g	90.14	93.124	81.226	196.018	195.871	177.628
CAGL0E04598g	134.259	144.197	138.89	246.442	230.896	244.332
CAGL0E04642g	202.023	219.327	191.264	248.777	226.829	246.984
CAGL0E04664g	164.29	175.51	186.186	117.474	119.236	102.307
CAGL0E04686g	59.912	62.01	58.448	68.207	64.307	63.748
CAGL0E04752g	701.147	695.23	686.425	378.484	425.481	399.668
CAGL0E04774g	269.936	269.249	213.659	99.481	128.345	114.215
CAGL0E04796g	43.593	46.726	44.248	49.107	45.15	39.87
CAGL0E04818g	32.251	35.283	38.908	24.269	22.526	29.039
CAGL0E04840g	18.916	17.934	11.585	14.5	10.874	4.643
CAGL0E04884g	30.754	34.499	30.712	83.724	73.238	79.344
CAGL0E04906g	36.921	33.863	35.972	37.88	40.715	40.51
CAGL0E04928g	26.203	24.117	22.225	26.953	24.479	24.426
CAGL0E04950g	44.723	42.399	45.063	45.684	44.573	42.329
CAGL0E04994g	2923.99	3040.29	3387.48	1478.32	1522.16	1562.61
CAGL0E05016g	470.403	423.312	450.037	145.175	177.552	176.825
CAGL0E05038g	14.693	16.068	17.991	16.146	17.004	16.755
CAGL0E05060g	43.582	46.289	43.293	35.485	37.964	29.546
CAGL0E05082g	75.874	78.029	76.852	124.139	105.211	120.922
CAGL0E05126g	19.75	23.105	20.767	23.221	21.559	25.371
CAGL0E05148g	140.058	132.824	144.863	259.874	241.44	234.527
CAGL0E05170g	268.924	278.042	251.904	319.967	290.897	293.855
CAGL0E05214g	111.466	99.823	109.203	85.58	79.098	87.199
CAGL0E05258g	63.61	62.784	71.894	35.525	41.672	44.432
CAGL0E05280g	77.38	65.354	79.386	23.771	27.219	27.932
CAGL0E05302g	61.389	66.357	71.069	82.238	74.762	77.292
CAGL0E05324g	25.619	27.669	26.358	54.936	62.783	54.094
CAGL0E05346g	660.558	612.368	656.125	781.549	752.299	762.341
CAGL0E05368g	17.727	21.11	15.668	10.258	8.871	11.705
CAGL0E05390g	170.436	189.394	176.129	128.729	149.027	150.275
CAGL0E05412g	32.261	31.749	32.201	27.492	27.38	25.849
CAGL0E05434g	20.849	23.721	27.153	17.145	21.578	21.368
CAGL0E05456g	19.868	13.359	14.682	32.472	48.938	45.235
CAGL0E05478g	23.973	18.381	19.821	7.983	18.967	15.932
CAGL0E05500g	54.559	51.202	50.122	39.587	58.625	51.778
CAGL0E05522g	40.133	33.247	35.278	14.85	20.721	22.069
CAGL0E05566g	233.283	229.668	269.181	113.981	141.442	130.126
CAGL0E05588g	55.678	52.65	54.747	100.698	100.328	94.332
CAGL0E05610g	365.053	366.323	410.606	674.713	620.276	565.956
CAGL0E05632g	87.524	119.484	115.619	1066.08	849.377	973.305
CAGL0E05676g	56.383	62.338	55.682	209.071	216.792	240.207
CAGL0E05698g	13.732	9.309	10.147	12.194	10.504	11.736
CAGL0E05720g	11.391	10.054	9.352	13.761	12.031	11.573
CAGL0E05742g	137.194	148.752	136.637	105.249	112.438	105.752
CAGL0E05764g	39.171	42.816	34.292	36.723	40.446	41.221
CAGL0E05786g	17.816	23.492	22.375	30.447	28.964	35.054
CAGL0E05808g	64.77	58.11	67.298	56.741	59.793	53.404
CAGL0E05874g	137.581	147.968	129.106	83.634	104.744	93.406
CAGL0E05896g	0	0	0	0	2.263	5.233
CAGL0E05918g	63.411	56.422	65.357	144.377	131.306	132.301
CAGL0E05940g	55.936	59.201	53.973	72.777	70.925	72.273
CAGL0E05984g	15.873	14.143	16.311	313.561	286.322	221.461
CAGL0E06006g	84.896	87.784	97.136	93.074	83.972	82.606
CAGL0E06050g	67.398	71.349	77.545	41.513	47.971	42.054
CAGL0E06072g	215.258	218.831	211.659	221.934	221.337	221.024
CAGL0E06116g	78.908	78.485	75.182	104.74	100.119	94.91
CAGL0E06138g	184.921	221.153	189.223	129.937	120.222	117.842
CAGL0E06160g	234.115	231.585	231.057	225.217	235.51	215.883
CAGL0E06182g	26.114	26.4	26.901	14.519	18.409	18.126
CAGL0E06226g	198.542	196.739	218.568	209.23	194.197	191.691
CAGL0E06248g	61.697	69.186	67.117	53.238	52.157	49.482
CAGL0E06314g	30.774	28.99	28.269	16.775	19.276	17.801
CAGL0E06336g	2538.88	2299.87	2417.54	1844.4	2068.08	2161.89
CAGL0E06358g	3701.98	3401.69	3559.64	2726.53	3063.18	3221.19
CAGL0E06380g	107.669	103.089	119.23	181.419	154.03	146.851
CAGL0E06402g	15.437	12.604	15.748	4.63	7.077	9.084
CAGL0E06446g	369.822	354.622	365.01	387.306	380.969	364.369
CAGL0E06468g	39.716	35.243	36.103	43.688	39.48	42.96
CAGL0E06490g	191.257	197.632	197.721	220.418	230.467	204.747
CAGL0E06534g	177.763	173.525	184.928	222.292	213.364	211.127
CAGL0E06556g	37.426	37.684	36.283	18.391	20.263	20.179
CAGL0E06600g	31.269	35.68	32.01	29.009	33.648	32.006
CAGL0E06644g	15.238	14.957	14.592	125.536	140.943	114.723
CAGL0F00110g	0	0	2.414	0	4.655	0
CAGL0F00132g	1.547	8.198	6.184	7.963	6.817	4.135
CAGL0F00187g	34.114	46.726	45.575	32.692	28.714	33.236
CAGL0F00209g	25.549	27.432	23.261	44.367	43.157	47.419
CAGL0F00253g	611.8	595.456	611.002	669.344	662.197	679.084
CAGL0F00275g	134.695	140.068	147.177	139.108	141.202	140.369
CAGL0F00297g	123.968	142.132	121.654	105.688	113.414	113.322
CAGL0F00319g	42.215	48.115	49.639	27.952	29.881	30.757
CAGL0F00341g	14.296	13.458	12.48	12.524	10.834	11.085
CAGL0F00363g	462.977	550.308	552.905	210.259	191.407	189.262
CAGL0F00407g	135.677	129.856	127.838	29.858	50.891	52.408
CAGL0F00429g	61.845	65.335	75.061	25.776	26.612	30.431
CAGL0F00451g	73.584	77.264	73.141	38.798	37.157	37.076
CAGL0F00495g	51.574	55.3	58.8	73.776	78.3	78.531
CAGL0F00517g	21.405	18.678	8.719	18.92	7.954	5.639
CAGL0F00539g	217.529	224.687	244.765	240.335	248.427	246.476
CAGL0F00561g	52.664	51.837	49.758	40.505	40.238	35.754
CAGL0F00583g	109.117	120.169	110.027	133.818	116.883	113.667
CAGL0F00605g	1707.57	1525.47	1795.71	7566.03	6013.57	6387.4
CAGL0F00627g	64.72	52.611	60.409	47.929	50.562	56.96
CAGL0F00649g	2.131	2.63	2.997	21.585	18.06	16.379
CAGL0F00671g	48.599	54.089	52.092	36.563	37.347	39.616
CAGL0F00693g	175.552	173.624	184.244	246.592	234.882	235.99
CAGL0F00759g	72.047	73.83	71.069	78.126	77.992	79.619
CAGL0F00803g	102.782	123.931	106.982	212.244	194.955	201.679
CAGL0F00825g	87.84	87.278	85.5	224.998	211.082	196.344
CAGL0F00913g	13.8	11.682	12.399	9.94	13.964	13.128
CAGL0F00935g	42.869	48.85	44.319	59.265	55.745	64.753
CAGL0F00957g	102.672	98.116	106.538	111.087	109.049	106.615
CAGL0F01001g	60.655	54.953	56.377	38.449	45.21	44.452
CAGL0F01045g	2809	2756.53	2761.02	1938.97	2226.54	2128.82
CAGL0F01089g	30.665	32.186	33.408	39.976	38.971	38.641
CAGL0F01133g	39.538	35.412	35.007	42.6	39.101	42.4
CAGL0F01155g	14.872	16.456	18.786	14.58	13.794	11.827
CAGL0F01177g	38.438	36.72	45.224	19.848	23.083	27.199
CAGL0F01199g	591.506	664.512	613.012	680.052	673.579	644.66
CAGL0F01221g	141.159	151.958	144.351	87.516	93.032	106.087
CAGL0F01243g	183.702	167.828	170.86	157.21	162.92	168.401
CAGL0F01265g	127.845	126.045	122.448	153.568	152.426	159.247
CAGL0F01287g	159.094	160.146	144.521	138.24	143.475	164.054
CAGL0F01331g	23.864	26.618	26.298	14.44	16.864	16.46
CAGL0F01397g	117.484	119.881	121.15	180.192	162.233	165.689
CAGL0F01419g	24.23	23.928	23.775	20.387	20.193	23.441
CAGL0F01463g	2409.26	2234.23	2288.7	1356.76	1409.93	1409.5
CAGL0F01485g	24.806	24.475	25.141	18.821	19.346	25.066
CAGL0F01507g	205.652	219.447	187.182	388.364	339.228	357.105
CAGL0F01529g	88.802	86.475	89.583	84.892	83.234	82.656
CAGL0F01573g	53.735	51.956	56.99	33.141	35.353	31.234
CAGL0F01639g	93.214	84.985	81.498	61.66	60.24	58.688
CAGL0F01661g	308.234	305.842	334.82	201.387	229.909	245.999
CAGL0F01683g	1235.94	1201.16	1277.98	741.622	877.824	810.166
CAGL0F01705g	238.716	237.44	228.856	77.647	111.172	100.763
CAGL0F01727g	51.852	62.238	52.827	33.59	47.183	47.694
CAGL0F01771g	552.622	580.618	546.6	497.106	542.434	567.652
CAGL0F01793g	180.728	161.853	171.543	90.55	121.348	105.285
CAGL0F01815g	22.763	20.098	23.08	33.241	30.688	32.423
CAGL0F01837g	43.484	49.058	43.413	51.182	46.466	49.899
CAGL0F01859g	14.584	12.385	18.475	14.32	27.839	18.94
CAGL0F01881g	52.01	57.037	57.624	53.179	51.001	47.358
CAGL0F01903g	33.143	30.498	32.643	20.347	19.984	22.15
CAGL0F01947g	389.274	348.061	368.872	554.375	539.742	551.568
CAGL0F01969g	50.493	54.329	44.782	68.685	69.26	66.786
CAGL0F01991g	77.53	76.182	67.027	47.56	54.4	52.165
CAGL0F02035g	49.026	50.765	44.46	31.843	34.685	33.154
CAGL0F02079g	15.754	16.704	15.125	10.568	10.914	10.221
CAGL0F02101g	10.975	10.242	11.977	38.778	32.353	34.994
CAGL0F02123g	359.065	392.941	409.097	391.797	396.926	366.656
CAGL0F02145g	107.609	120.378	111.898	207.125	193.071	194.789
CAGL0F02167g	1.457	0	11.122	2.864	2.631	4.582
CAGL0F02233g	53.587	65.573	59.333	44.536	44.074	42.827
CAGL0F02277g	58.008	59.131	62.401	63.228	59.742	61.004
CAGL0F02299g	107.579	102.732	114.946	74.055	101.603	90.948
CAGL0F02343g	63.828	60.769	77.183	45.156	56.004	51.107
CAGL0F02387g	112.388	123.395	114.051	169.873	183.712	202.521
CAGL0F02431g	450.426	438.447	435.244	269.523	327.655	310.619
CAGL0F02475g	5.631	5.449	5.35	4.171	5.771	8.332
CAGL0F02497g	33.451	31.283	35.127	26.984	25.575	23.074
CAGL0F02513g	252.219	186.178	228.704	180.85	169.259	176.763
CAGL0F02519g	41.055	45.138	38.597	57.869	60.041	62.041
CAGL0F02541g	41.512	39.411	38.596	29.918	43.436	40.388
CAGL0F02563g	524.644	550.636	549.928	460.224	536.743	558.884
CAGL0F02585g	22.526	17.815	19.962	23.62	19.286	16.724
CAGL0F02651g	41.62	40.682	42.952	34.038	30.25	31.448
CAGL0F02673g	41.323	41.515	44.369	29.558	31.257	31.366
CAGL0F02695g	146.256	122.928	123.886	141.294	138.81	137.585
CAGL0F02717g	20.493	27.561	23.502	302.544	234.593	255.245
CAGL0F02739g	27.691	26.638	28.188	24.459	25.116	22.871
CAGL0F02761g	246.459	252.496	271.615	230.945	214.281	240.217
CAGL0F02783g	44.237	44.652	45.999	48.788	48.19	46.271
CAGL0F02893g	92.45	77.265	107.916	104.65	83.952	102.205
CAGL0F02915g	41.789	40.741	42.087	58.158	56.852	57.712
CAGL0F02937g	2876.37	2829.73	3094.8	1698.61	1831.7	1818.88
CAGL0F02959g	31.16	34.637	35.7	35.186	38.622	39.931
CAGL0F03003g	46.497	45.546	54.949	99.94	119.066	135.492
CAGL0F03025g	21.316	21.715	19.872	24.788	26.712	28.084
CAGL0F03047g	46.973	41.833	43.253	59.006	56.403	59.349
CAGL0F03069g	53.666	55.549	51.771	78.466	75.351	83.235
CAGL0F03091g	67.575	62.367	74.77	67.179	67.686	75.179
CAGL0F03113g	53.279	56.711	54.536	113.871	104.404	116.39
CAGL0F03157g	97.229	102.91	113.588	111.605	109.179	100.996
CAGL0F03179g	73.762	78.615	72.427	74.194	74.893	76.245
CAGL0F03201g	38.973	31.531	31.115	13.841	16.495	16.694
CAGL0F03223g	31.151	32.176	29.646	38.18	37.596	35.308
CAGL0F03245g	29.089	32.425	32.141	34.697	34.486	34.78
CAGL0F03267g	50.722	55.667	54.626	210.029	213.662	217
CAGL0F03289g	41.134	35.451	40.246	41.752	52.955	37.757
CAGL0F03311g	29.772	25.159	25.243	40.894	33.1	34.922
CAGL0F03333g	20.453	19.422	19.559	11.207	15.918	16.328
CAGL0F03399g	284.193	271.045	288.762	288.464	318.934	316.269
CAGL0F03421g	20.731	20.029	18.654	14.619	16.744	13.909
CAGL0F03443g	36.524	36.761	40.508	30.695	31.984	31.712
CAGL0F03465g	43.613	49.465	48.1	54.645	51.858	50.55
CAGL0F03487g	76.608	74.972	70.284	74.913	67.208	80.94
CAGL0F03531g	68.526	74.475	70.376	77.746	78.67	77.648
CAGL0F03553g	180.529	175.321	184.688	45.135	54.41	51.87
CAGL0F03575g	41.382	38.399	42.881	67.129	66.719	70.799
CAGL0F03597g	8.665	7.95	7.965	6.616	7.406	6.655
CAGL0F03619g	23.814	19.066	26.851	23.94	22.745	20.84
CAGL0F03641g	20.81	22.669	19.007	35.625	73.945	78.369
CAGL0F03663g	138.592	129.3	155.513	120.976	126.621	122.263
CAGL0F03685g	91.618	76.57	86.616	84.014	75.56	79.223
CAGL0F03707g	115.541	119.663	109.675	231.584	271.92	284.223
CAGL0F03751g	48.044	52.919	51.821	36.104	37.087	32.951
CAGL0F03773g	34.531	38.547	37.933	19.459	20.941	18.625
CAGL0F03795g	19.233	19.473	21.42	17.383	17.153	22.333
CAGL0F03817g	38.814	43.351	34.323	41.782	44.503	51.413
CAGL0F03839g	47.856	53.117	50.896	48.917	60.181	62.711
CAGL0F03861g	12.135	14.163	7.894	19.1	7.884	3.099
CAGL0F03883g	131.315	143.373	126.661	298.005	270.544	258.872
CAGL0F03905g	46.894	40.047	41.171	88.763	79.467	85.653
CAGL0F03927g	182.502	189.444	174.168	177.547	217.838	204.513
CAGL0F03949g	32.638	34.548	34.373	30.905	31.336	34.668
CAGL0F03971g	23.477	24.236	25.945	31.164	30.918	29.943
CAGL0F03993g	18.173	12.059	5.511	14.26	2.94	5.629
CAGL0F04015g	51.009	58.1	60.56	38.998	56.204	50.58
CAGL0F04081g	14.019	12.337	12.933	17.653	15.628	15.322
CAGL0F04103g	36.138	33.278	41.805	42.81	41.682	43.365
CAGL0F04125g	63.491	63.091	61.013	79.054	92.394	91.477
CAGL0F04191g	301.841	319.746	247.097	516.724	468.698	473.749
CAGL0F04213g	929.077	958.891	917.463	1595.56	1518.33	1597.24
CAGL0F04257g	322.819	345.958	316.317	272.977	293.389	292.026
CAGL0F04279g	118.366	114.214	109.585	143.259	138.701	131.021
CAGL0F04301g	41.691	46.338	47.488	52.14	48.131	55.184
CAGL0F04345g	62.123	59.261	64.12	115.417	97.956	101.952
CAGL0F04389g	66.207	67.389	68.153	58.796	56.721	52.438
CAGL0F04411g	238.706	218.93	276.342	204.112	166.777	180.3
CAGL0F04433g	98.489	103.247	106.528	77.707	90.699	92.665
CAGL0F04477g	248.323	263.036	266.869	191.188	176.237	179.701
CAGL0F04499g	18.332	22.241	19.117	13.751	17.652	18.127
CAGL0F04521g	61.161	52.671	51.117	31.614	46.187	44.909
CAGL0F04543g	0	1.112	1.086	1.128	0	2.449
CAGL0F04565g	599.348	541.962	584.231	768.206	744.415	776.748
CAGL0F04587g	26.442	29.645	27.776	17.672	18.509	17.456
CAGL0F04609g	109.324	118.511	109.958	259.903	241.501	248.64
CAGL0F04653g	153.334	147.354	156.127	159.824	147.452	152.917
CAGL0F04697g	375.811	336.509	365.402	418.392	377.719	375.211
CAGL0F04719g	321.183	329.73	343.61	923.521	765.894	734.155
CAGL0F04741g	127.012	128.953	122.367	166.371	146.884	147.268
CAGL0F04763g	75.259	74.952	75.122	81.987	80.494	79.985
CAGL0F04785g	106.896	112.457	112.602	83.804	93.72	96.526
CAGL0F04807g	198.821	186.169	183.742	827.033	702.784	698.379
CAGL0F04829g	83.944	85.72	75.957	104.76	105.65	107.357
CAGL0F04851g	75.477	79.875	73.161	193.214	175.031	170.221
CAGL0F04873g	125.793	126.56	113.849	96.338	113.215	101.454
CAGL0F04895g	562.883	542.121	556.294	1599.97	1409.7	1404.28
CAGL0F04917g	10.192	13.28	10.388	6.417	7.944	7.031
CAGL0F04939g	32.232	31.244	30.24	10.807	12.519	12.05
CAGL0F04983g	45.18	39.431	43.254	36.044	37.127	35.663
CAGL0F05005g	29.931	33.02	39.452	22.453	19.744	22.354
CAGL0F05027g	14.128	15.235	17.297	33.529	38.752	35.237
CAGL0F05071g	51.128	53.176	51.127	94.162	92.973	93.082
CAGL0F05093g	6.92	10.48	4.414	5.399	13.156	7.316
CAGL0F05115g	221.643	173.892	206.178	63.437	92.763	88.398
CAGL0F05137g	10.014	6.093	11.957	6.257	10.266	8.109
CAGL0F05181g	54.717	62.427	64.221	55.074	56.134	53.882
CAGL0F05225g	34.175	29.388	44.561	20.956	27.299	26.631
CAGL0F05247g	30.388	32.841	34.976	49.236	41.841	40.998
CAGL0F05269g	220.374	228.161	232.727	211.526	209.436	208.384
CAGL0F05329g	1096.86	1064.91	1015.52	598.383	621.871	587.253
CAGL0F05335g	44.832	47.887	47.658	58.897	62.713	56.015
CAGL0F05357g	63.362	59.698	66.001	70.581	61.955	61.127
CAGL0F05379g	64.472	68.828	65.316	62.788	63.749	57.244
CAGL0F05401g	57.711	58.377	59.675	69.414	69.44	67.456
CAGL0F05445g	73.455	75.051	78.098	74.903	76.676	72.029
CAGL0F05511g	24.221	23.154	27.042	24.319	23.881	21.266
CAGL0F05533g	20.691	15.344	22.828	15.667	19.396	13.006
CAGL0F05555g	27.939	30.389	34.323	31.573	33.888	34.597
CAGL0F05577g	63.977	61.811	69.269	49.008	49.387	51.27
CAGL0F05599g	23.15	27.442	26.026	22.963	25.426	28.297
CAGL0F05621g	8.08	7.096	8.699	6.257	6.708	5.781
CAGL0F05643g	108.096	113.221	113.195	92.416	93.989	100.315
CAGL0F05687g	93.572	88.241	93.474	99.171	95.792	100.865
CAGL0F05709g	1.824	6.342	9.161	13.911	11.263	10.933
CAGL0F05731g	45.269	39.114	45.978	22.373	21.11	18.472
CAGL0F05753g	44.802	41.297	43.937	42.561	45.14	38.905
CAGL0F05775g	33.947	36.712	33.327	56.432	58.905	58.81
CAGL0F05797g	17.646	16.973	24.871	29.07	25.228	29.496
CAGL0F05819g	28.127	28.961	28.963	33.629	30.858	30.441
CAGL0F05863g	806.685	765.834	834.868	726.235	727.052	769.138
CAGL0F05885g	33.53	45.803	39.18	54.765	54.32	50.874
CAGL0F05907g	38.339	39.749	37.682	21.684	24.898	21.032
CAGL0F05929g	38.507	41.882	36.525	38.788	45.41	48.385
CAGL0F05973g	37.863	34.419	37.149	35.546	38.184	35.287
CAGL0F05995g	65.524	71.379	70.757	46.053	47.553	46.088
CAGL0F06017g	242.702	226.582	248.365	149.566	154.04	159.521
CAGL0F06039g	171.438	151.412	154.981	140.964	140.594	143.498
CAGL0F06061g	192.902	202.455	205.805	231.894	231.853	225.474
CAGL0F06149g	133.585	127.603	140.831	71.58	62.194	68.432
CAGL0F06171g	78.254	83.309	81.719	85.6	83.135	78.704
CAGL0F06215g	68.279	63.181	71.461	51.451	52.936	51.239
CAGL0F06237g	136.212	113.926	123.071	79.025	84.589	79.965
CAGL0F06259g	31.647	27.442	27.384	22.802	29.781	31.934
CAGL0F06325g	51.713	59.638	63.598	317.712	273.485	273.767
CAGL0F06347g	69.608	75.359	71.622	74.574	74.563	69.295
CAGL0F06413g	200.11	468.349	330.315	129.518	129.87	157.113
CAGL0F06457g	60.864	54.06	66.554	44.497	50.253	46.454
CAGL0F06479g	87.395	82.415	81.206	34.967	42.799	45.854
CAGL0F06523g	22.208	21.16	24.719	19.42	18.189	18.391
CAGL0F06567g	46.478	50.865	51.911	75.202	72.201	72.171
CAGL0F06589g	12.284	12.644	13.888	16.146	17.801	22.445
CAGL0F06611g	49.204	48.433	49.568	43.339	44.114	45.133
CAGL0F06655g	7.971	8.079	1.277	5.279	0	0
CAGL0F06677g	35.651	33.784	35.288	41.772	38.961	42.166
CAGL0F06693g	572.55	491.822	563.776	434.408	431.053	432.151
CAGL0F06699g	8.536	6.639	5.793	7.654	6.2	9.967
CAGL0F06721g	167.562	164.98	163.498	120.716	135.262	134.18
CAGL0F06743g	44.347	42.568	48.412	44.317	45.111	44.31
CAGL0F06787g	62.638	60.621	66.161	59.345	62.344	58.911
CAGL0F06809g	23.149	21.1	21.973	8.323	13.944	12.02
CAGL0F06831g	229.357	215.843	241.184	153.807	193.789	171.074
CAGL0F06853g	196.51	249.33	212.142	114.06	121.886	124.691
CAGL0F06897g	77.828	69.533	69.691	27.382	30.858	31.447
CAGL0F06919g	181.798	193.067	189.393	193.453	210.542	197.817
CAGL0F06941g	278.453	325.681	295.238	271.36	252.354	268.271
CAGL0F06985g	33.639	28.057	30.562	23.371	24.19	24.873
CAGL0F07007g	39.33	46.636	45.566	31.644	34.316	32.26
CAGL0F07029g	204.512	246.383	192.924	407.823	407.571	396.05
CAGL0F07051g	25.896	24.484	25.956	29.718	31.874	31.64
CAGL0F07073g	4728.74	4935.77	4969.31	3292.91	3686.6	3688.63
CAGL0F07095g	119.854	130.242	116.132	158.048	139.658	154.522
CAGL0F07117g	226.581	189.781	214.776	300.649	285.145	267.346
CAGL0F07139g	54.786	55.183	51.821	32.971	41.821	41.324
CAGL0F07172g	91.825	79.856	79.666	84.462	80.374	81.59
CAGL0F07249g	50.92	49.217	48.713	41.063	45.599	43.031
CAGL0F07271g	17.429	19.443	20.395	17.084	17.562	15.932
CAGL0F07293g	23.874	27.68	26.569	31.683	34.615	32.585
CAGL0F07315g	137.728	154.123	156.418	208.023	193.998	192.371
CAGL0F07337g	26.442	25.377	23.572	28.49	25.953	19.468
CAGL0F07359g	551.204	597.748	565.607	531.514	622.051	625.721
CAGL0F07403g	6.058	3.007	5.903	1.527	0	4.501
CAGL0F07425g	29.971	29.04	28.369	18.321	20.841	17.741
CAGL0F07447g	106.093	92.956	100.444	126.564	105.451	100.214
CAGL0F07469g	77.907	76.192	80.362	78.266	75.61	75.768
CAGL0F07513g	162.416	161.159	177.427	277.946	240.414	251.606
CAGL0F07535g	153.096	159.798	151.772	102.824	104.584	104.674
CAGL0F07557g	12.204	7.543	12.128	12.853	11.781	13.269
CAGL0F07579g	262.669	275.273	250.969	531.174	505.537	547.972
CAGL0F07601g	3815.85	4125.44	3600.37	4154.08	3988.13	4389.73
CAGL0F07623g	16.785	12.038	18.162	9.4	12.518	10.973
CAGL0F07645g	29.207	28.613	24.799	25.248	29.731	30.289
CAGL0F07667g	52.903	51.619	51.65	60.832	60.071	59.409
CAGL0F07689g	54.916	52.989	51.147	63.896	61.497	60.75
CAGL0F07711g	42.69	38.667	44.731	35.565	41.991	32.148
CAGL0F07733g	19.997	20.892	18.846	16.156	17.363	15.109
CAGL0F07755g	7.336	9.14	6.435	5.029	8.133	3.983
CAGL0F07777g	116.988	108.805	115.298	1148.84	993.331	912.403
CAGL0F07799g	119.924	117.152	112.211	180.012	184.25	182.759
CAGL0F07821g	35.682	32.83	33.116	34.408	33.479	34.952
CAGL0F07843g	21.177	20.902	18.755	19.569	21.469	20.514
CAGL0F07865g	21.712	20.296	21.259	15.967	15.438	14.946
CAGL0F07887g	94.909	105.798	103.18	74.164	72.132	73.096
CAGL0F07909g	19.868	23.194	22.023	25.846	27.559	28.694
CAGL0F07931g	293.156	267.096	301.08	295.14	297.176	310.874
CAGL0F07953g	32.599	75.071	62.632	152.32	112.198	149.401
CAGL0F07975g	48.669	50.736	48.532	71.61	62.382	62.223
CAGL0F07997g	31.101	30.598	32.955	16.785	21.02	23.237
CAGL0F08019g	40.579	40.295	35.067	40.525	47.203	64.734
CAGL0F08041g	842.545	855.643	834.266	540.096	644.905	715.744
CAGL0F08063g	114.005	109.828	110.571	168.905	163.239	161.269
CAGL0F08085g	94.523	73.562	97.055	524.658	469.406	478.798
CAGL0F08107g	395.113	410.2	396.809	829.688	723.684	784.684
CAGL0F08129g	25.47	22.013	20.445	28.12	35.274	31.812
CAGL0F08151g	50.017	53.435	44.37	48.748	51.509	46.465
CAGL0F08173g	26.293	27.234	22.768	50.104	37.775	38.519
CAGL0F08195g	9.596	10.133	6.467	10.998	9.767	9.968
CAGL0F08217g	10.232	7.661	8.618	7.953	16.745	16.054
CAGL0F08239g	113.3	112.13	118.676	141.433	140.754	143.315
CAGL0F08261g	55.738	73.314	67.438	132.023	128.644	122.13
CAGL0F08305g	52.793	57.594	58.962	73.236	74.145	74.193
CAGL0F08327g	18.857	16.366	18.604	44.546	43.725	39.515
CAGL0F08393g	91.103	100.062	90.146	78.296	84.92	83.865
CAGL0F08415g	51.643	49.545	45.073	28.361	22.645	31.782
CAGL0F08437g	32.578	28.236	35.439	16.645	14.263	16.552
CAGL0F08459g	253.152	251.156	256.671	130.446	155.984	142.249
CAGL0F08481g	49.71	56.303	52.636	99.731	81.47	87.971
CAGL0F08503g	194.974	194.188	194.944	69.454	89.872	74.071
CAGL0F08525g	69.707	57.961	50.645	17.273	28.406	22.547
CAGL0F08547g	2429.01	2602.28	2531.7	1796.93	1962.92	1950.8
CAGL0F08569g	72.81	69.175	66.966	54.875	54.13	54.441
CAGL0F08613g	46.369	41.922	43.313	35.346	38.842	36.334
CAGL0F08635g	35.73	40.046	33.127	23.221	30.071	28.887
CAGL0F08657g	120.518	110.869	120.888	140.385	142.269	135.949
CAGL0F08723g	1588.56	1518.6	1556.2	3025.07	2477.68	2584.17
CAGL0F08767g	3.411	3.275	3.158	0	3.04	0
CAGL0F08789g	45.318	57.703	55.15	29.368	33.898	33.957
CAGL0F08811g	43.861	49.048	40.719	44.367	39.16	42.401
CAGL0F08833g	113.033	110.334	115.378	106.776	112.069	113.778
CAGL0F08855g	18.262	18.291	18.745	12.843	11.781	12.894
CAGL0F08943g	8.655	9.706	3.992	10.688	7.236	13.148
CAGL0F08965g	143.39	142.092	153.21	137.68	134.584	122.994
CAGL0F08987g	241.254	201.046	235.633	246.063	228.972	203.049
CAGL0F09009g	14.435	14.451	16.04	11.066	11.911	9.165
CAGL0F09031g	4686.53	4788.57	4798.39	3261.24	3595.61	3480.21
CAGL0F09053g	44.595	47.182	38.748	27.862	29.422	27.698
CAGL0F09075g	97.576	101.52	108.5	66.95	83.862	89.546
CAGL0F09097g	35.493	37.258	37.551	23.75	28.247	25.899
CAGL0F09141g	1.745	5.885	6.879	2.585	0	9.185
CAGL0F09163g	188.084	177.385	195.76	216.725	210.005	207.155
CAGL0F09207g	1487.07	1359.36	1515.83	665.482	767.499	794.926
CAGL0F09229g	57.424	50.497	45.777	50.634	54.331	52.154
CAGL0G00121g	0.744	0.367	1.428	5.179	2.053	2.845
CAGL0G00154g	499.551	549.445	530.298	314.53	379.513	372.732
CAGL0G00176g	255.917	250.849	254.6	277.038	269.637	282.282
CAGL0G00220g	589.949	581.84	549.124	954.176	922.496	960.888
CAGL0G00242g	29.941	27.084	28.268	48.787	43.028	49.492
CAGL0G00264g	52.973	40.265	46.471	23.59	39.281	37.766
CAGL0G00286g	535.51	529.04	493.521	849.516	833.63	837.356
CAGL0G00297g	10.787	6.263	4.948	10.159	6.489	9.165
CAGL0G00308g	509.117	530.33	463.373	1349.12	1336.76	1474.11
CAGL0G00330g	12.244	12.575	16.312	13.073	12.319	13.086
CAGL0G00352g	53.596	55.568	62.411	45.485	44.563	46.587
CAGL0G00374g	66.921	62.109	63.074	41.074	40.407	40.399
CAGL0G00418g	21.365	27.026	38.093	18.761	24.121	21.47
CAGL0G00440g	156.795	156.017	163.247	98.583	111.969	110.212
CAGL0G00462g	7.237	3.553	6.436	11.505	1.963	5.131
CAGL0G00484g	22.138	16.505	20.324	4.63	10.126	8.779
CAGL0G00506g	20.969	26.837	25.664	28.65	28.057	29.425
CAGL0G00528g	80.346	92.976	88.989	88.314	85.507	91.851
CAGL0G00550g	159.491	158.697	146.845	131.554	130.179	145.572
CAGL0G00594g	294.414	265.26	299.864	188.255	173.196	160.883
CAGL0G00660g	103.763	107.733	109.665	87.207	87.73	87.614
CAGL0G00682g	136.46	134.163	142.359	83.654	88.896	76.713
CAGL0G00704g	18.49	19.582	21.129	13.711	14.223	10.861
CAGL0G00726g	89.06	91.378	88.769	59.405	55.327	56.066
CAGL0G00748g	13.295	12.604	12.359	9.23	13.116	8.657
CAGL0G00792g	0	1.826	1.77	3.702	5.113	3.963
CAGL0G00814g	287.296	307.966	293.749	265.103	255.185	259.746
CAGL0G00836g	0	0	0	9.37	0	3.292
CAGL0G00858g	52.169	57.037	55.784	38.19	44.762	38.803
CAGL0G00924g	45.615	43.808	49.809	40.645	47.254	41.882
CAGL0G00946g	25.004	21.268	17.76	11.705	9.827	10.658
CAGL0G00968g	143.858	163.044	144.27	196.537	179.776	193.946
CAGL0G00990g	3228.2	3276.6	2983.94	2281.2	2394.66	2613.86
CAGL0G01012g	0.882	0.854	2.514	10.688	0.807	6.127
CAGL0G01034g	476.629	444.282	465.142	303.044	342.138	378.921
CAGL0G01056g	4.581	1.509	8.729	9.83	8.004	22.841
CAGL0G01078g	3756.59	3821.72	3898.18	1962.51	2166.71	2167.65
CAGL0G01100g	127.706	130.908	124.972	217.324	205.101	214.308
CAGL0G01122g	21.643	21.517	26.177	20.228	32.552	21.48
CAGL0G01144g	69.341	74.247	74.961	73.925	68.294	64.662
CAGL0G01166g	185.536	167.312	189.082	75.96	77.045	82.474
CAGL0G01210g	203.322	196.749	207.917	122.393	120.66	119.844
CAGL0G01232g	105.3	97.57	100.385	145.984	132.431	139.353
CAGL0G01254g	446.568	491.593	471.126	157.269	192.492	210.314
CAGL0G01298g	57.027	64.68	59.895	41.343	40.516	45.052
CAGL0G01320g	35.651	41.485	39.562	77.637	72.599	71.926
CAGL0G01342g	44.446	40.176	44.45	61.84	55.914	58.008
CAGL0G01364g	229.624	236.706	222.812	232.262	228.832	233.948
CAGL0G01386g	27.314	24.495	17.509	34.078	43.376	43.884
CAGL0G01430g	70.362	82.753	77.817	71.171	68.384	70.962
CAGL0G01452g	357.865	344.726	339.517	165.394	160.858	147.177
CAGL0G01496g	63.778	68.004	66.785	35.536	42.519	37.584
CAGL0G01540g	49.64	61.325	70.928	159.964	136.708	136.559
CAGL0G01562g	10.628	5.468	8.367	5.209	7.246	5.212
CAGL0G01584g	36.871	41.198	39.914	37.092	36.51	33.57
CAGL0G01606g	38.794	47.828	51.631	49.935	63.45	52.307
CAGL0G01628g	27.066	21.1	20.143	26.494	26.293	29.679
CAGL0G01672g	222.278	231.495	231.238	251.911	263.159	238.958
CAGL0G01716g	60.08	61.325	64.643	116.895	112.567	119.703
CAGL0G01738g	823.46	766.967	843.789	4736.06	4148.68	4168.11
CAGL0G01760g	43.514	47.033	47.174	31.245	29.682	26.956
CAGL0G01782g	69.759	69.424	63.045	80.671	83.902	81.568
CAGL0G01804g	173.738	153.983	185.281	204.421	209.287	210.162
CAGL0G01826g	2304.36	2375.92	2439.8	1219.37	1361.67	1344.69
CAGL0G01881g	160.324	164.235	167.491	119.249	125.095	131.214
CAGL0G01903g	152.174	147.313	128.351	173.615	228.683	219.734
CAGL0G01925g	47.895	46.467	47.295	42.919	56.742	52.347
CAGL0G01969g	62.817	60.193	71.914	55.843	60.4	62.742
CAGL0G01991g	49.879	47.937	43.534	60.064	75.311	68.492
CAGL0G02013g	137.273	155.074	136.919	103.921	124.797	134.353
CAGL0G02035g	158.053	158.796	137.523	129.488	128.076	129.791
CAGL0G02057g	44.674	38.587	38.848	23.321	30.748	32.148
CAGL0G02079g	2960.57	3060.4	2895.47	2267.03	2472.09	2483.66
CAGL0G02101g	304.596	340.965	332.145	626.983	558.262	507.36
CAGL0G02123g	116.364	111.564	107.182	85.391	77.793	77.535
CAGL0G02145g	5.929	3.722	3.811	5.718	1.326	2.327
CAGL0G02167g	25.262	24.464	26.619	24.179	27.509	26.702
CAGL0G02189g	129.709	136.585	118.254	177.208	162.094	197.4
CAGL0G02211g	50.533	48.681	54.295	86.109	76.238	83.073
CAGL0G02255g	79.384	94.99	85.218	88.025	80.414	79.751
CAGL0G02277g	186.835	163.372	197.057	138.739	138.811	138.103
CAGL0G02299g	38.765	46.21	39.09	46.921	41.851	35.775
CAGL0G02343g	16.805	12.436	16.161	9.889	5.213	5.731
CAGL0G02365g	29.406	31.143	31.718	58.696	61.765	56.686
CAGL0G02387g	15.566	13.617	14.813	10.239	15.628	14.347
CAGL0G02409g	80.316	73.443	75.876	55.912	58.686	59.633
CAGL0G02453g	29.128	35.71	31.608	48.029	47.214	48.832
CAGL0G02475g	4478.78	4263.55	4906.34	2451.62	2726.55	2650.43
CAGL0G02497g	25.757	33.317	33.106	43.818	43.436	44.24
CAGL0G02519g	20.592	18.301	16.221	22.094	14.741	23.542
CAGL0G02535g	81.744	78.753	79.457	62.998	54.091	61.492
CAGL0G02541g	30.219	30.648	30.24	50.534	49.437	47.826
CAGL0G02563g	4.63	4.367	6.326	15.248	11.582	16.704
CAGL0G02585g	162.981	185.871	152.537	81.948	96.092	96.902
CAGL0G02607g	114.133	122.63	118.244	82.885	84.062	92.646
CAGL0G02629g	10.489	8.476	7.351	5.538	6.08	3.8
CAGL0G02651g	68.349	68.839	69.984	85.041	79.636	77.18
CAGL0G02673g	636.289	619.683	608.347	1620.53	1585.6	1682.65
CAGL0G02695g	22.614	18.391	26.036	0	2.023	0
CAGL0G02717g	39.568	40.483	39.36	89.452	79.697	88.742
CAGL0G02739g	11.897	13.399	13.858	70.143	65.094	57.824
CAGL0G02783g	12.799	13.884	11.223	6.636	9.369	10.333
CAGL0G02827g	132.227	152.127	157.727	198.502	191.804	184.201
CAGL0G02849g	171.001	159.947	184.013	415.298	360.367	384.264
CAGL0G02871g	0	0	0	0	0	2.713
CAGL0G02893g	438.627	450.981	434.45	681.668	641.436	633.25
CAGL0G02915g	838.49	827.765	791.505	1384.92	1293.84	1313.23
CAGL0G02937g	72.513	56.878	52.496	53.378	41.363	45.447
CAGL0G02959g	39.41	38.32	43.142	57.509	53.662	51.595
CAGL0G03003g	47.965	42.2	48.21	29.448	45.499	44.83
CAGL0G03025g	24.478	25.883	24.939	16.475	17.382	17.994
CAGL0G03047g	16.081	16.962	18.444	35.246	31.436	27.769
CAGL0G03069g	17.33	17.071	18.605	11.197	14.661	13.473
CAGL0G03091g	186.209	209.274	203.644	148.009	165.203	170.535
CAGL0G03135g	108.442	105.054	104.618	86.099	82.247	88.794
CAGL0G03179g	120.35	122.203	128.612	135.854	138.331	153.232
CAGL0G03223g	8.288	7.95	8.306	16.645	14.253	14.52
CAGL0G03245g	267.873	276.226	274.09	400.798	357.127	353.65
CAGL0G03267g	133.981	130.878	129.407	54.306	71.453	67.212
CAGL0G03289g	422.359	414.825	402.148	1007.92	957.44	871.496
CAGL0G03311g	242.999	248.833	245.528	113.612	142.139	138.296
CAGL0G03355g	63.224	67.935	68.876	57.878	69.77	67.395
CAGL0G03377g	0	0	1.599	3.333	0	0
CAGL0G03399g	78.75	74.039	79.004	91.578	86.752	86.162
CAGL0G03421g	36.95	43.005	41.253	50.185	53.822	47.958
CAGL0G03443g	74.635	80.55	73.02	88.026	92.433	92.197
CAGL0G03465g	187.033	188.779	201.552	153.797	144.92	138.367
CAGL0G03487g	13.345	13.498	13.264	14.55	13.266	12.325
CAGL0G03509g	58.89	61.613	56.366	88.743	83.045	85.979
CAGL0G03531g	58.266	53.435	51.962	12.643	18.757	11.725
CAGL0G03553g	57.383	49.574	50.866	51.412	45.948	46.79
CAGL0G03575g	2403.46	2378.97	2540.35	1320.65	1508.55	1457.69
CAGL0G03597g	587.044	592.767	629.586	325.576	371.759	362.042
CAGL0G03619g	30.982	27.095	28.51	60.403	58.517	57.143
CAGL0G03641g	205.563	195.488	178.653	135.905	155.106	161.432
CAGL0G03663g	472.643	471.198	469.859	408.423	419.182	402.208
CAGL0G03707g	177.049	189.484	184.698	137.541	133.238	135.38
CAGL0G03729g	25.48	28.465	25.292	36.523	36.709	33.591
CAGL0G03751g	40.093	50.914	41.674	38.04	38.294	31.366
CAGL0G03773g	340.04	334.842	322.159	1273.74	1075.12	1065.77
CAGL0G03795g	1927.92	2198.24	1997.74	1024.25	1087.95	1020.3
CAGL0G03861g	48.371	46.567	62.632	43.399	37.137	36.883
CAGL0G03883g	210.678	202.257	200.828	189.872	180.602	172.802
CAGL0G03905g	95.94	82.931	81.991	51.981	56.463	68.35
CAGL0G03927g	21.99	22.013	18.605	8.233	11.691	9.663
CAGL0G03971g	129.49	165.585	148.876	274.184	249.444	273.097
CAGL0G04015g	47.955	50.527	47.657	45.095	39.759	37.96
CAGL0G04037g	62.797	64.164	66.895	57.768	56.115	59.064
CAGL0G04059g	0	8.118	5.793	7.923	6.07	6.208
CAGL0G04081g	12.918	13.299	12.289	28.151	24.519	24.284
CAGL0G04103g	44.406	44.652	45.837	48.848	41.872	46.607
CAGL0G04125g	53.319	56.313	52.787	76.918	75.859	76.214
CAGL0G04169g	30.962	32.414	33.196	64.534	64.288	67.446
CAGL0G04191g	18.342	16.593	16.13	15.567	22.894	16.674
CAGL0G04213g	264.107	253.618	267.553	166.58	189.253	176.419
CAGL0G04279g	14.544	13.428	10.901	18.271	13.745	15.474
CAGL0G04345g	38.656	36.484	39.099	63.657	62.752	60.618
CAGL0G04367g	98.161	106.374	103.773	77.717	85.268	72.719
CAGL0G04389g	18.262	19.76	15.889	10.717	11.332	10.293
CAGL0G04411g	17.409	21.07	18.936	17.812	23.701	24.579
CAGL0G04433g	52.377	58.983	58.176	22.623	27.598	23.248
CAGL0G04455g	18.034	2.531	3.842	4.939	7.755	3.739
CAGL0G04499g	66.445	58.318	67.711	12.474	13.933	16.185
CAGL0G04521g	131.602	134.877	135.953	98.453	82.567	103.669
CAGL0G04565g	27.017	29.953	28.128	39.606	43.296	42.664
CAGL0G04609g	24.548	25.993	23.492	40.146	40.038	38.986
CAGL0G04631g	138.632	125.052	128.411	88.424	112.468	114.256
CAGL0G04653g	135.747	114.562	111.628	71.859	78.37	81.122
CAGL0G04697g	57.672	49.167	48.763	55.613	55.855	51.626
CAGL0G04719g	34.483	32.255	33.97	22.981	21.987	22.069
CAGL0G04741g	941.331	787.51	980.729	400.01	495.091	518.304
CAGL0G04763g	30.556	37.357	35.399	63.806	69.182	72.039
CAGL0G04785g	1.547	1.499	1.267	5.478	1.824	2.896
CAGL0G04807g	78.174	89.75	82.212	88.983	82.008	81.488
CAGL0G04829g	63.233	66.854	64.21	118.201	113.594	107.134
CAGL0G04851g	240.481	254.57	229.217	113.072	133.538	110.496
CAGL0G04873g	34.908	37.516	34.474	43.858	42.171	43.488
CAGL0G04895g	362.317	366.303	347.632	376.949	369.397	347.97
CAGL0G04917g	28.216	33.02	34.916	34.687	31.915	36.771
CAGL0G04939g	17.003	13.019	9.292	6.766	17.702	9.775
CAGL0G04961g	351.799	358.651	401.706	151.851	194.217	163.24
CAGL0G04983g	86.711	86.495	65.87	64.684	79.298	76.368
CAGL0G05005g	1289.6	1259.12	1295.67	719.28	771.017	812.208
CAGL0G05027g	44.099	40.126	38.285	10.997	13.246	16.47
CAGL0G05049g	221.157	245.311	249.411	194.532	154.199	159.298
CAGL0G05071g	153.612	148.117	148.725	97.296	102.052	101.311
CAGL0G05093g	122.531	113.51	128.351	69.265	69.63	78.968
CAGL0G05115g	162.475	161.555	150.576	76.449	87.261	92.014
CAGL0G05159g	56.382	51.906	61.104	61.241	56.493	54.827
CAGL0G05225g	67.06	54.616	61.837	71.949	70.247	68.513
CAGL0G05247g	40.559	45.465	47.084	58.068	58.137	54.166
CAGL0G05269g	104.586	84.231	82.322	2640.91	2247.58	2275.9
CAGL0G05291g	236.485	225.203	241.155	192.505	200.656	191.934
CAGL0G05313g	49.998	58.467	50.654	84.802	83.942	77.851
CAGL0G05329g	37.644	32.901	23.029	39.198	41.303	48.141
CAGL0G05335g	352.006	423.093	398.95	1196.93	998.414	1030.73
CAGL0G05357g	186.17	173.674	185.442	241.742	214.649	204.838
CAGL0G05379g	21.355	20.991	20.868	14.06	21.419	19.427
CAGL0G05401g	57.79	64.173	67.6	79.104	75.082	77.17
CAGL0G05423g	10.926	9.091	10.73	17.851	19.276	16.765
CAGL0G05445g	103.564	115.396	119.39	52.141	64.377	58.19
CAGL0G05467g	45.992	47.142	49.387	91.209	85.945	80.32
CAGL0G05489g	76.478	76.659	88.265	40.316	43.416	39.88
CAGL0G05511g	70.194	69.969	56.85	82.896	73.546	77.475
CAGL0G05544g	85.362	95.288	82.896	1603.17	1356.98	1304.06
CAGL0G05588g	122.56	135.383	127.215	425.047	360.018	345.776
CAGL0G05610g	99.401	98.355	104.014	36.224	36.509	39.962
CAGL0G05632g	43.018	47.778	33.559	110.11	122.444	119.112
CAGL0G05654g	52.446	46.726	48.945	37.322	38.333	30.024
CAGL0G05676g	47.311	53.782	54.275	51.232	48.13	51.545
CAGL0G05698g	52.15	53.137	54.215	244.965	194.556	209.603
CAGL0G05720g	8.327	11.572	10.408	33.879	24.777	28.958
CAGL0G05742g	40.351	39.183	41.765	26.953	35.562	30.208
CAGL0G05764g	159.64	164.057	155.966	206.806	255.942	259.156
CAGL0G05786g	293.453	268.594	288.027	327.133	287.897	304.472
CAGL0G05808g	9.032	6.828	5.561	5.15	6.538	6.686
CAGL0G05830g	341.548	377.707	334.308	1367.63	1212.52	1171.77
CAGL0G05852g	86.532	79.914	88.97	38.758	45.629	35.41
CAGL0G05896g	708.405	708.768	780.915	514.081	513.45	482.954
CAGL0G05918g	41.839	40.185	41.503	29.718	32.553	28.795
CAGL0G05940g	3650.88	3624.83	3850.01	1811.12	2101.13	2019.72
CAGL0G05962g	142.924	121.102	134.103	173.047	153.123	150.732
CAGL0G05984g	25.856	16.326	21.783	39.198	38.593	33.734
CAGL0G06006g	276.46	203.974	266.959	539.297	480.639	484.57
CAGL0G06028g	201.875	194.228	197.006	295.549	276.883	278.066
CAGL0G06072g	79.156	85.859	72.155	248.748	220.49	242.666
CAGL0G06094g	293.393	279.66	256.109	381.07	379.882	404.148
CAGL0G06138g	56.313	63.568	59.735	56.781	59.762	56.503
CAGL0G06182g	8.556	9.706	10.167	2.984	4.316	4.745
CAGL0G06226g	18.214	18.142	22.718	8.114	11.282	11.897
CAGL0G06248g	48.729	39.57	45.385	62.18	74.693	74.589
CAGL0G06270g	49.571	52.284	48.844	50.993	49.685	49.32
CAGL0G06314g	50.603	46.111	52.746	81.269	81.49	70.88
CAGL0G06336g	30.308	30.906	31.617	33.43	33.27	36.091
CAGL0G06358g	602.828	571.865	588.275	667.787	638.994	586.906
CAGL0G06380g	120.181	116.03	108.137	318.94	312.665	309.513
CAGL0G06402g	245.705	258.65	244.624	276.419	285.664	310.01
CAGL0G06446g	4.74	1.757	2.756	11.475	6.11	3.881
CAGL0G06468g	33.53	41.664	31.577	66.28	72.879	68.432
CAGL0G06490g	2954.35	2999.62	3007.62	1683.58	1948.16	1942.48
CAGL0G06556g	73.822	60.958	75.011	60.263	60.728	62.843
CAGL0G06600g	127.18	122.621	126.55	174.074	173.655	180.29
CAGL0G06622g	33.203	32.96	31.718	72.138	64.187	64.855
CAGL0G06666g	31.854	31.541	25.734	19.459	16.894	10.161
CAGL0G06688g	42.235	49.753	43.404	49.855	53.841	52.876
CAGL0G06710g	0	0	0	0	2.591	2.977
CAGL0G06732g	879.178	895.164	937.425	1119.05	1068.32	1204.65
CAGL0G06754g	86.661	91.913	95.215	79.613	73.277	75.534
CAGL0G06776g	257.315	248.02	246.454	182.567	193.659	190.928
CAGL0G06820g	39.965	48.522	49.257	44.008	49.795	51.271
CAGL0G06842g	267.051	287.342	269.614	423.94	390.377	393.399
CAGL0G06864g	5.602	7.176	4.887	4.461	6.05	4.704
CAGL0G06886g	135.281	149.745	141.143	177.797	169.27	163.677
CAGL0G06908g	122.977	122.492	122.427	81.08	92.963	89.454
CAGL0G06952g	130.947	148.107	141.846	234.857	216.424	229.742
CAGL0G06974g	33.867	34.211	37.36	33.929	38.483	37.056
CAGL0G06996g	3.322	2.64	0.251	13.033	7.834	6.595
CAGL0G07018g	38.497	40.265	38.385	30.586	38.443	26.326
CAGL0G07040g	49.74	46.636	46.702	49.027	52.227	55.01
CAGL0G07062g	20.067	19.76	20.203	38.499	34.406	30.309
CAGL0G07084g	49.086	54.517	54.104	27.832	33.459	32.809
CAGL0G07106g	89.02	81.364	80.905	29.957	44.832	37.991
CAGL0G07128g	18.975	18.381	18.554	7.534	10.455	9.185
CAGL0G07175g	12.384	14.559	15.678	14.499	15.469	11.787
CAGL0G07188g	4.154	5.905	7.231	5.109	2.252	2.662
CAGL0G07205g	182.492	159.848	179.86	156.232	148.05	141.923
CAGL0G07227g	4866.46	4765.22	5094.2	2115.81	2602.23	2419.51
CAGL0G07249g	13.364	19.522	15.096	16.934	19.227	18.919
CAGL0G07271g	1187.17	1143.4	1071.95	767.877	764.35	857.454
CAGL0G07293g	58.107	61.792	59.946	82.976	79.497	83.226
CAGL0G07315g	342.549	323.696	304.017	431.893	397.355	386.479
CAGL0G07359g	65.682	73.612	68.123	83.085	82.537	87.148
CAGL0G07381g	32.736	37.486	37.661	43.918	44.064	45.997
CAGL0G07403g	46.914	50.904	47.537	59.406	52.017	54.705
CAGL0G07425g	104.754	111.515	105.06	237.521	213.692	214.765
CAGL0G07447g	15.962	17.2	16.422	14.839	12.469	14.845
CAGL0G07469g	126.952	135.026	124.087	69.354	84.141	81.326
CAGL0G07491g	104.101	103.417	94.4	128.241	125.335	121.379
CAGL0G07529g	129.768	110.899	120.849	74.553	73.706	62.772
CAGL0G07535g	85.501	64.164	73.04	60.334	72.201	75.473
CAGL0G07557g	17.112	7.603	10.659	5.25	11.79	10.324
CAGL0G07579g	124.94	130.312	125.927	190.48	181.469	176.54
CAGL0G07623g	418.512	423.986	397.432	943.707	927.988	878.11
CAGL0G07645g	6.831	3.742	7.431	11.546	7.156	2.052
CAGL0G07689g	213.028	212.827	214.565	213.022	213.304	219.001
CAGL0G07733g	183.871	171.113	183.893	218.61	208.709	218.91
CAGL0G07755g	1.933	3.275	3.228	2.864	2.203	0.518
CAGL0G07777g	43.128	45.732	45.696	52.58	52.416	47.897
CAGL0G07799g	131.791	133.24	127.386	107.036	112.527	108.637
CAGL0G07843g	63.621	56.233	57.513	43.728	57.409	56.035
CAGL0G07887g	183.325	177.296	209.758	167.778	174.024	167.478
CAGL0G07909g	357.033	353.878	362.023	402.075	379.025	398.133
CAGL0G07931g	183.514	161.545	156.218	157.719	143.455	147.318
CAGL0G07953g	146.662	104.399	136.748	121.425	94.298	102.206
CAGL0G07975g	16.596	14.291	16.744	11.806	13.825	13.026
CAGL0G07997g	28.781	33.764	29.063	24.599	26.612	31.254
CAGL0G08019g	81.466	87.587	76.108	123.101	141.591	149.188
CAGL0G08041g	144.59	137.736	113.175	107.983	130.488	121.338
CAGL0G08063g	112.151	105.927	117.923	140.614	124.199	121.49
CAGL0G08085g	22.455	32.642	42.569	38.101	42.687	36.843
CAGL0G08129g	19.471	19.819	17.438	8.872	9.458	8.728
CAGL0G08151g	162.555	141.002	153.975	243.209	251.009	238.876
CAGL0G08195g	3015.49	3095.55	3314.25	1995.88	2080.77	2077.45
CAGL0G08217g	16.894	15.83	15.889	17.284	15.21	16.867
CAGL0G08250g	146.365	149.071	146.13	90.04	102.022	98.294
CAGL0G08272g	83.746	86.177	90.609	53.967	65.264	56.28
CAGL0G08294g	9.924	10.997	11.183	5.967	6.807	6.554
CAGL0G08338g	58.297	59.658	58.751	77.437	77.823	74.346
CAGL0G08360g	30.358	30.191	29.395	36.822	32.562	34.048
CAGL0G08382g	66.932	69.94	61.556	55.963	56.782	52.043
CAGL0G08404g	27.195	26.926	28.792	22.283	20.612	17.192
CAGL0G08426g	34.403	37.138	33.609	40.335	40.994	35.756
CAGL0G08448g	30.992	33.268	42.671	100.17	85.796	89.088
CAGL0G08470g	13.653	17.835	16	12.903	9.887	10.486
CAGL0G08492g	16.864	26.649	26.791	18.85	29.024	17.446
CAGL0G08558g	205.037	205.929	193.306	113.052	123.262	129.152
CAGL0G08602g	107.213	117.985	97.206	49.786	57.29	43.426
CAGL0G08624g	173.429	181.186	169.945	154.955	197.646	232.261
CAGL0G08646g	34.799	28.325	30.421	42.59	40.416	42.898
CAGL0G08668g	70.976	61.097	59.615	29.398	27.878	27.271
CAGL0G08690g	72.86	69.851	62.229	67.249	71.314	69.123
CAGL0G08712g	296.576	333.025	308.362	767.318	750.714	834.298
CAGL0G08734g	588.869	510.371	569.729	481.429	566.525	570.873
CAGL0G08756g	93.374	109.142	104.588	82.956	89.284	107.022
CAGL0G08778g	56.154	40.711	49.799	52.38	53.623	55.437
CAGL0G08800g	29.05	31.422	29.848	35.445	31.436	39.23
CAGL0G08822g	28.098	28.534	29.616	37.461	37.585	37.076
CAGL0G08866g	122.987	119.434	97.065	20.557	26.463	22.567
CAGL0G08910g	49.254	41.932	45.988	45.824	44.014	45.682
CAGL0G08932g	100.719	106.294	98.272	118.77	108.9	113.372
CAGL0G08954g	103.227	115.316	83.338	106.696	82.018	95.032
CAGL0G09020g	299.817	289.913	299.231	585.22	512.055	504.098
CAGL0G09042g	23.943	26.638	28.712	21.515	25.964	29.74
CAGL0G09064g	51.544	47.142	50.564	455.583	299.957	364.857
CAGL0G09086g	0	3.275	0.845	5.758	2.422	5.446
CAGL0G09108g	0	1.112	1.086	1.128	2.083	1.229
CAGL0G09119g	28.652	28.077	29.285	13.203	15.618	21.002
CAGL0G09152g	1460.04	1399.05	1545.46	901.816	1009.5	1010.48
CAGL0G09174g	96.417	112.785	133.129	122.702	116.225	103.557
CAGL0G09196g	20.166	19.472	21.581	15.378	17.652	17.689
CAGL0G09218g	7.713	5.34	8.578	8.063	10.844	11.817
CAGL0G09251g	68.438	65.661	58.93	93.473	90.939	101.972
CAGL0G09262g	118.535	99.883	112.874	152.859	155.037	178.837
CAGL0G09273g	73.663	69.543	67.399	34.487	36.181	38.316
CAGL0G09295g	48.5	46.189	43.111	42.52	43.885	39.555
CAGL0G09317g	48.431	48.76	50.293	27.562	30.858	33.49
CAGL0G09339g	65.93	70.197	76.902	83.884	79.217	80.695
CAGL0G09361g	277.242	278.361	277.69	389.731	358.752	366.483
CAGL0G09383g	27727.7	26709.8	26653.1	24600.5	26997.2	27827.2
CAGL0G09449g	937.622	1021.95	959.951	828.02	731.08	682.54
CAGL0G09493g	10.569	12.942	15.457	17.483	17.283	15.861
CAGL0G09515g	74.893	74.148	63.104	177.338	172.748	159.48
CAGL0G09537g	85.045	48.214	71.341	43.548	46.725	53.038
CAGL0G09559g	19.749	19.929	22.345	20.377	19.635	17.761
CAGL0G09581g	336.263	303.161	338.34	354.854	335.241	329.174
CAGL0G09603g	387.926	389.437	334.086	522.272	543.69	535.566
CAGL0G09647g	3.331	5.369	0	1.098	1.007	0
CAGL0G09669g	113.866	113.966	126.531	66.031	75.75	74.854
CAGL0G09691g	147.802	170.766	165.56	110.089	114.65	109.044
CAGL0G09713g	2699.17	2443.74	3004.95	1107.25	1286.89	1173.88
CAGL0G09735g	411.353	389.558	433.615	245.305	248.108	243.164
CAGL0G09757g	24.677	26.807	23.472	35.445	39.748	41.547
CAGL0G09779g	60.745	72.45	67.65	57.669	55.715	57.662
CAGL0G09801g	20.176	23.65	23.754	14.299	16.007	12.945
CAGL0G09823g	34.66	28.802	33.146	32.412	34.755	35.054
CAGL0G09845g	0	0	0	0	0	0
CAGL0G09867g	26.135	29.418	27.796	29.897	27.399	30.42
CAGL0G09911g	83.707	79.755	82.303	54.206	60.649	58.221
CAGL0G09933g	92.233	81.87	97.377	38.46	33.45	44.005
CAGL0G09955g	260.022	242.423	246.233	160.373	147.203	161.716
CAGL0G09977g	91.915	106.096	100.887	288.414	245.148	239.963
CAGL0G10021g	27.076	25.169	26.8	40.265	34.705	36.558
CAGL0G10043g	156.179	156.096	157.414	109.7	131.663	122.425
CAGL0G10087g	34.918	33.893	38.496	31.404	31.805	33.794
CAGL0G10131g	444.725	411.709	453.306	551.043	536.673	544.517
CAGL0G10153g	328.5	307.906	326.071	340.056	334.712	339.466
CAGL0G10175g	73.812	80.302	60.278	116.156	94.139	96.455
CAGL0H00132g	13.206	10.272	11.665	22.394	37.157	38.243
CAGL0H00220g	66.882	72.232	67.892	39.816	42.948	43.396
CAGL0H00242g	210.242	221.809	221.061	208.133	216.174	204.808
CAGL0H00264g	58.494	61.802	63.095	51.232	52.516	44.066
CAGL0H00330g	27.195	29.943	30.934	60.383	55.546	59.51
CAGL0H00374g	13.563	14.62	13.687	18.83	19.057	16.491
CAGL0H00396g	56.284	49.366	56.658	92.007	100.019	96.811
CAGL0H00418g	162.346	140.207	147.106	356.232	365.091	357.42
CAGL0H00440g	952.405	968.31	983.433	571.969	632.665	609.758
CAGL0H00462g	2338.35	2400.49	2444.6	1354.04	1577.66	1467.51
CAGL0H00484g	75.309	65.553	68.535	61.69	61.835	67.344
CAGL0H00506g	1187.37	1179.16	1165.68	1290.78	1253.46	1310.26
CAGL0H00528g	101.026	79.17	96.099	61.8	61.676	60.669
CAGL0H00594g	38.27	25.973	34.896	10.468	10.685	13.727
CAGL0H00616g	30.873	35.511	34.122	29.738	27.26	27.779
CAGL0H00638g	35.839	28.187	29.405	30.058	33.659	32.859
CAGL0H00660g	79.037	74.466	78.41	73.635	68.912	72.74
CAGL0H00682g	184.315	198.576	184.446	291.917	291.504	257.388
CAGL0H00704g	312.765	376.675	308.804	240.265	279.256	286.366
CAGL0H00737g	63.838	67.549	63.135	62.997	61.208	55.07
CAGL0H00759g	12.522	7.205	12.048	2.824	0.488	3.068
CAGL0H00781g	141.884	143.751	139.081	182.366	166.499	155.416
CAGL0H00803g	95.871	99.962	83.077	91.338	83.633	88.56
CAGL0H00825g	35.246	33.287	32.161	12.004	15.738	8.392
CAGL0H00891g	69.231	74.108	72.567	63.736	61.556	59.815
CAGL0H00913g	3.044	5.597	14.602	8.113	3.419	1.646
CAGL0H00935g	40.609	38.707	35.027	31.005	35.453	39.362
CAGL0H00979g	171.636	167.342	166.204	162.868	173.984	162.459
CAGL0H01001g	136.748	138.987	126.601	114.699	116.824	116.492
CAGL0H01023g	7.743	5.558	7.412	4.261	4.465	5.314
CAGL0H01045g	45.309	57.504	53.189	46.892	41.742	37.067
CAGL0H01067g	22.039	23.144	21.108	16.775	18.2	17.039
CAGL0H01089g	70.609	77.096	76.238	101.107	83.006	81.62
CAGL0H01144g	18.689	19.76	22.486	27.423	27.409	24.03
CAGL0H01177g	29.396	39.332	35.087	108.432	105.989	103.649
CAGL0H01199g	50.681	48.869	52.816	48.198	49.277	52.428
CAGL0H01221g	50.731	60.74	53.038	58.367	56.214	45.052
CAGL0H01243g	56.353	55.717	55.471	48.977	50.384	50.763
CAGL0H01287g	301.127	313.185	307.909	366.57	338.271	300.114
CAGL0H01309g	102.127	116.408	110.712	142.271	126.93	136.68
CAGL0H01331g	20.325	22.351	24.991	14.19	15.658	17.903
CAGL0H01353g	151.778	125.975	154.639	164.634	153.542	160.883
CAGL0H01375g	317.961	282.707	307.225	329.478	331.453	341.132
CAGL0H01441g	73.444	65.236	69.198	29.129	29.931	25.432
CAGL0H01463g	19.105	19.899	20.595	13.99	14.542	14.905
CAGL0H01507g	41.362	45.198	44.158	30.755	33.589	29.425
CAGL0H01529g	479.593	477.302	492.224	524.817	548.872	546.56
CAGL0H01551g	47.757	44.076	51.62	46.712	42.739	45.357
CAGL0H01595g	68.924	67.974	72.748	94.212	84.46	88.611
CAGL0H01606g	197.582	192.54	210.452	272.118	247.59	291.457
CAGL0H01617g	27.116	28.028	27.404	25.107	29.622	28.501
CAGL0H01639g	27.364	25.021	25.051	23.51	26.472	24.853
CAGL0H01661g	5.205	3.563	7.019	6.506	1.375	4.795
CAGL0H01683g	146.087	144.386	149.872	118.392	129.901	125.159
CAGL0H01727g	137.967	148.385	146.282	151.592	151.359	151.119
CAGL0H01749g	33.926	29.308	35.107	35.555	37.705	34.353
CAGL0H01793g	21.474	23.194	24.448	20.896	22.466	19.072
CAGL0H01815g	82.457	89.77	84.112	137.332	129.8	125.484
CAGL0H01837g	127.121	136.992	132.594	300.907	261.325	255.305
CAGL0H01881g	54.678	57.852	62.4	85.121	64.686	75.443
CAGL0H01947g	33.808	35.56	36.213	32.752	37.297	55.415
CAGL0H02035g	192.634	185.027	160.461	173.745	204.912	201.373
CAGL0H02079g	30.466	27.521	26.116	42.491	42.18	40.978
CAGL0H02101g	637.191	603.872	647.557	2121.12	1758.85	1808.09
CAGL0H02123g	87.415	87.03	86.958	101.528	81.45	90.674
CAGL0H02145g	12.977	15.016	14.451	11.247	10.953	11.41
CAGL0H02167g	17.529	16.902	16.583	13.402	16.705	13.808
CAGL0H02189g	53.697	43.64	48.946	24.578	18.181	24.731
CAGL0H02211g	65.107	61.762	62.069	42.321	40.765	38.611
CAGL0H02255g	35.483	41.376	37.481	32.611	35.971	36.497
CAGL0H02277g	7.029	1.836	4.234	1.886	2.332	3.445
CAGL0H02299g	63.62	65.087	67.158	62.608	60.988	61.929
CAGL0H02343g	126.466	127.206	122.217	112.085	116.863	107.388
CAGL0H02365g	42.542	46.647	49.589	57.469	53.094	55.415
CAGL0H02387g	171.775	189.344	192.843	619.798	533.284	539.152
CAGL0H02409g	1381.85	1422.17	1494	619.818	677.985	659.758
CAGL0H02431g	25.083	15.949	23.703	16.246	25.785	20.251
CAGL0H02453g	109.414	76.212	116.464	53.517	57.818	56.269
CAGL0H02475g	36.256	35.253	39.823	47.28	46.326	47.186
CAGL0H02497g	701.336	608.993	719.461	693.912	665.347	697.353
CAGL0H02519g	338.166	316.232	372.07	541.493	508.088	547.606
CAGL0H02563g	2279.19	2020.02	2383.45	4388.05	4124.31	4358.18
CAGL0H02585g	283.023	281.029	269.765	544.686	468.17	459.503
CAGL0H02607g	38.884	37.714	35.107	27.622	28.555	33.835
CAGL0H02651g	57.354	47.858	47.938	23.959	24.997	23.196
CAGL0H02695g	184.911	207.14	192.461	321.825	288.196	285.412
CAGL0H02739g	47.351	52.303	52.726	53.986	48.42	47.389
CAGL0H02783g	108.205	131.77	98.022	93.154	129.782	108.006
CAGL0H02805g	26.53	27.233	27.796	27.033	31.326	28.196
CAGL0H02827g	34.343	34.012	38.667	22.442	20.183	22.231
CAGL0H02849g	21.098	24.246	23.009	9.68	13.784	10.018
CAGL0H02871g	28.374	24.445	27.042	22.453	28.636	19.579
CAGL0H02893g	79.542	82.346	81.618	115.906	104.962	112.803
CAGL0H02937g	31.409	20.424	23.18	28.331	36.081	38.488
CAGL0H02959g	13.771	11.771	12.188	11.196	11.143	10.811
CAGL0H03003g	127.368	131.304	135.058	183.954	175.599	166.867
CAGL0H03025g	28.761	29.07	36.194	14.2	22.695	20.159
CAGL0H03047g	19.958	19.453	13.225	14.928	13.376	13.818
CAGL0H03069g	42.324	45.605	45.536	41.682	40.186	44.94
CAGL0H03091g	66.217	71.985	75.574	93.683	97.408	93.772
CAGL0H03113g	34.551	38.568	37.631	68.346	63.719	57.804
CAGL0H03157g	241.135	235.197	239.324	218.951	220.331	214.338
CAGL0H03179g	30.298	26.827	33.026	20.328	21.21	21.145
CAGL0H03201g	7.575	4.774	0.674	0	0	0
CAGL0H03223g	47.589	42.697	49.196	71.52	69.69	68.361
CAGL0H03245g	37.833	36.166	33.397	35.764	36.121	39.027
CAGL0H03267g	88.643	96.946	86.949	117.632	116.265	122.892
CAGL0H03289g	112.983	116.358	118.717	138.25	132.461	129.334
CAGL0H03311g	18.639	20.058	21.259	36.922	29.722	33.123
CAGL0H03377g	112.686	106.721	118.003	104.171	109.019	102.582
CAGL0H03399g	60.774	77.74	62.371	83.485	85.447	74.629
CAGL0H03421g	27.8	26.728	27.977	28.969	29.104	23.43
CAGL0H03443g	38.775	41.902	35.037	37.331	39.51	39.129
CAGL0H03487g	57.255	85.63	71.411	85.759	89.763	97.196
CAGL0H03509g	223.091	198.217	222.942	125.317	141.791	133.917
CAGL0H03553g	192.318	174.299	178.623	161.192	170.395	173.35
CAGL0H03575g	12.7	12.505	12.33	15.468	21.979	17.669
CAGL0H03619g	144.412	146.549	149.931	243.767	218.586	234.141
CAGL0H03641g	322.551	327.755	365.774	152.081	143.286	145.277
CAGL0H03663g	57.562	57.703	55.049	132.791	136.359	131.174
CAGL0H03685g	414.853	425.097	371.788	312.643	375.666	330.718
CAGL0H03707g	250.256	254.015	231.591	132.452	144.811	133.124
CAGL0H03751g	174.948	180.055	187.131	151.183	147.94	155.386
CAGL0H03773g	88.892	94.514	87.25	61.96	82.566	79.801
CAGL0H03817g	313.599	332.549	343.267	263.437	279.415	281.693
CAGL0H03861g	139.752	147.929	139.232	143.918	136.05	138.774
CAGL0H03883g	671.246	607.019	678.792	470.582	465.957	487.578
CAGL0H03927g	49.045	42.131	45.526	48.448	45.759	46.424
CAGL0H03938g	138.245	143.482	156.026	103.682	80.573	102.013
CAGL0H03949g	130.106	115.703	125.193	128.371	119.714	107.835
CAGL0H03993g	447.63	498.749	461.642	2002.07	1933.47	2120.08
CAGL0H04015g	7.466	2.6	4.565	6.556	8.781	10.364
CAGL0H04037g	82.596	77.969	77.515	230.066	208.699	209.735
CAGL0H04059g	3.232	3.662	1.76	8.821	4.704	6.513
CAGL0H04081g	131.513	121.162	124.459	117.044	123.521	119.54
CAGL0H04103g	68.677	61.444	65.176	81.27	72.649	78.267
CAGL0H04125g	332.396	328.262	340.351	531.124	523.985	489.954
CAGL0H04147g	2.459	4.744	0.774	3.233	5.96	4.389
CAGL0H04169g	216.558	204.133	213.188	184.662	189.532	181.946
CAGL0H04213g	31.943	37.913	37.863	14.938	17.602	17.741
CAGL0H04235g	48.848	68.233	68.364	11.695	12.19	13.3
CAGL0H04257g	330.651	449.135	434.4	26.125	31.257	26.611
CAGL0H04301g	247.074	220.736	258.642	155.543	136.817	143.559
CAGL0H04323g	200.358	194.138	205.172	247.18	233.466	232.13
CAGL0H04367g	34.273	36.156	40.759	52.25	49.098	46.16
CAGL0H04411g	39.806	38.608	38.315	37.172	41.403	38.468
CAGL0H04455g	16.686	14.63	13.224	19.59	17.353	20.941
CAGL0H04477g	22.584	20.246	24.578	26.973	27.698	32.158
CAGL0H04499g	52.308	54.586	46.33	80.47	75.54	81.102
CAGL0H04543g	1593.6	1606.47	1620.44	1094.08	1186.5	1188.17
CAGL0H04565g	294.147	292.929	330.908	290.948	277.581	279.559
CAGL0H04587g	34.551	38.667	38.224	42.98	40.944	39.677
CAGL0H04609g	38.538	46.635	42.025	44.426	50.342	44.474
CAGL0H04631g	105.884	114.333	105.472	192.915	187.978	185.462
CAGL0H04653g	378.498	388.386	354.169	243.798	239.169	268.088
CAGL0H04675g	316.127	340.181	299.784	200.778	233.487	221.603
CAGL0H04691g	175.136	157.169	179.498	126.345	106.079	113.626
CAGL0H04697g	104.526	112.08	106.719	134.108	123.66	125.88
CAGL0H04741g	275.171	282.181	282.145	194.661	183.093	182.871
CAGL0H04785g	178.973	186.278	178.472	204.64	205.37	212.204
CAGL0H04807g	12.442	9.359	10.952	4.401	5.352	5.974
CAGL0H04829g	9.339	9.429	7.351	4.022	6.569	3.343
CAGL0H04851g	41.888	41.486	35.84	197.586	165.312	149.656
CAGL0H04873g	77.788	63.41	69.55	154.126	156.87	165.353
CAGL0H04895g	17.499	18.897	22.546	21.125	20.621	17.649
CAGL0H04917g	12.234	13.776	14.532	12.434	18.15	17.263
CAGL0H04939g	19.402	17.796	16.895	50.504	51.958	52.378
CAGL0H04961g	304.755	308.858	303.746	372.208	346.512	339.608
CAGL0H04983g	424.043	363.524	449.073	480.55	474.418	473.819
CAGL0H05005g	241.096	184.839	261.318	134.378	122.345	125.819
CAGL0H05049g	29.902	25.903	27.987	23.281	22.655	20.057
CAGL0H05093g	23.279	24.673	24.558	25.158	27.648	29.151
CAGL0H05137g	897.421	1340.63	1214.03	768.505	628.031	839.815
CAGL0H05159g	187.896	185.89	195.256	136.334	138.183	136.568
CAGL0H05181g	23.239	25.576	34.051	22.772	25.057	23.217
CAGL0H05203g	31.091	31.174	31.165	20.277	21.757	22.973
CAGL0H05247g	38.715	40.91	50.262	29.039	31.346	30.482
CAGL0H05291g	24.925	26.906	30.853	29.298	25.994	26.001
CAGL0H05335g	66.307	65.276	71.25	53.667	52.925	51.26
CAGL0H05357g	35.423	38.061	35.832	46.173	47.952	42.512
CAGL0H05379g	56.412	64.124	62.209	54.306	64.786	78.186
CAGL0H05423g	23.626	21.606	19.59	24.189	27.539	29.578
CAGL0H05445g	1609.64	1600.21	1643.67	1313.1	1415.93	1380.71
CAGL0H05489g	715.969	675.609	734.757	864.564	865.185	868.762
CAGL0H05511g	607.239	510.063	357.347	14.45	69.679	123.085
CAGL0H05533g	35.731	38.905	40.88	57.589	63.789	67.182
CAGL0H05555g	8.853	6.074	9.302	7.055	8.312	8.951
CAGL0H05577g	38.061	44.066	42.327	46.024	44.822	43.162
CAGL0H05599g	164.189	145.021	153.874	201.247	201.862	196.13
CAGL0H05621g	31.348	34.082	28.55	68.097	64.776	58.372
CAGL0H05665g	419.948	399.373	442.425	440.295	451.485	447.778
CAGL0H05687g	42.135	33.198	38.044	47.171	47.044	50.407
CAGL0H05709g	41.491	38.091	38.406	52.3	64.855	63.768
CAGL0H05753g	101.363	105.292	100.866	85.48	81.829	78.44
CAGL0H05775g	71.561	70.664	69.912	65.632	63.24	60.314
CAGL0H05797g	273.951	237.867	251.553	171.28	191.486	180.503
CAGL0H05841g	44.396	42.439	44.349	54.795	53.074	48.608
CAGL0H05863g	36.316	33.714	29.979	31.843	35.004	36.314
CAGL0H05885g	44.862	44.612	43.686	31.194	32.881	25.849
CAGL0H05907g	48.689	37.228	45.626	46.703	43.925	37.96
CAGL0H05929g	69.242	68.123	62.894	56.402	61.597	59.358
CAGL0H05973g	15.694	9.607	7.13	10.219	12.08	11.238
CAGL0H05995g	8.238	3.285	14.019	7.694	16.724	12.548
CAGL0H06017g	6.048	9.975	6.949	9.37	14.781	17.751
CAGL0H06039g	5.433	5.976	6.687	14.03	11.432	11.553
CAGL0H06105g	356.22	341.699	352.812	341.573	322.782	330.027
CAGL0H06127g	626.046	522.787	618.443	298.255	334.294	306.535
CAGL0H06149g	83.25	90.782	88.457	98.672	90.51	93.386
CAGL0H06171g	43.533	49.287	47.074	47.89	42.968	35.705
CAGL0H06193g	19.62	19.383	18.947	10.358	11.193	10.415
CAGL0H06215g	185.883	226.444	197.217	388.064	371.61	360.205
CAGL0H06237g	9.637	8.287	7.995	7.255	11.661	11.857
CAGL0H06259g	51.831	53.862	52.083	125.306	108.441	116.39
CAGL0H06281g	108.164	111.048	116.464	147.092	137.525	132.24
CAGL0H06347g	33.818	34.439	34.262	41.932	41.901	49.797
CAGL0H06369g	231.013	259.493	230.465	207.744	228.992	245.44
CAGL0H06391g	126.843	135.88	126.873	168.686	176.236	190.379
CAGL0H06413g	609.738	645.01	541.018	855.034	852.109	1002.24
CAGL0H06435g	96.783	86.792	79.255	84.003	80.394	90.246
CAGL0H06457g	64.652	69.137	66.342	54.826	53.731	49.37
CAGL0H06501g	49.492	49.922	50.313	57.978	53.204	52.479
CAGL0H06523g	92.688	98.225	100.947	55.723	56.304	50.356
CAGL0H06545g	15.467	15.711	18.494	60.902	50.193	46.606
CAGL0H06567g	14.683	17.537	19.932	16.875	17.313	16.155
CAGL0H06589g	12.998	12.138	12.993	11.246	12.389	10.639
CAGL0H06611g	42.79	45.565	46.763	72.337	62.713	67.538
CAGL0H06622g	4.134	1.995	1.307	4.76	5.651	4.45
CAGL0H06633g	22.397	22.371	19.066	43.11	33.15	43.244
CAGL0H06655g	22.277	27.809	24.628	34.887	31.855	36.944
CAGL0H06677g	182.631	176.611	171.986	313.662	280.91	287.931
CAGL0H06699g	177.019	183.201	173.011	506.526	430.196	488.847
CAGL0H06721g	52.981	52.452	48.734	60.084	57.271	54.543
CAGL0H06765g	45.715	37.863	41.011	46.003	39.639	42.075
CAGL0H06787g	71.551	70.585	72.376	207.514	191.506	248.823
CAGL0H06831g	25.837	22.986	24.709	16.855	16.695	17.202
CAGL0H06853g	28.851	27.631	31.245	17.483	25.625	24.162
CAGL0H06875g	45.208	38.985	40.678	38.819	42.022	43.04
CAGL0H06897g	38.309	29.407	31.628	27.093	35.682	28.348
CAGL0H06919g	107.232	101.451	107.815	83.993	84.32	90.236
CAGL0H06963g	20.661	16.167	19.49	8.732	8.671	6.645
CAGL0H06985g	25.282	20.832	24.156	20.806	28.885	27.149
CAGL0H07007g	307.848	310.616	320.117	398.463	387.308	377.578
CAGL0H07029g	288.327	268.842	271.343	230.515	237.025	248.68
CAGL0H07051g	28.494	33.159	23.924	4.56	8.841	8.128
CAGL0H07095g	67.913	67.945	70.054	59.794	58.397	57.397
CAGL0H07117g	31.795	30.806	28.601	16.455	9.469	12.05
CAGL0H07139g	30.506	31.173	34.152	24.05	22.157	19.326
CAGL0H07161g	4.135	2.471	6.105	6.955	7.984	4.928
CAGL0H07183g	41.809	36.306	39.03	16.286	24.23	16.755
CAGL0H07205g	52.952	46.24	54.818	36.204	42.749	41.151
CAGL0H07227g	44.763	41.853	43.625	32.462	34.616	33.591
CAGL0H07249g	130.135	129.121	128.903	35.006	58.765	49.147
CAGL0H07271g	9.895	9.161	12.782	10.818	12.708	9.755
CAGL0H07293g	26.134	26.896	30.783	22.114	24.11	23.623
CAGL0H07315g	27.264	29.695	30.26	42.321	33.838	38.224
CAGL0H07337g	19.154	15.324	19.077	6.177	7.994	7.681
CAGL0H07359g	104.249	109.182	102.305	114.15	117.79	114.388
CAGL0H07403g	258.912	265.041	270.439	221.545	240.015	234.07
CAGL0H07447g	28.355	27.373	30.763	29.189	32.98	28.877
CAGL0H07469g	46.27	32.206	36.365	322.114	329.449	362.846
CAGL0H07491g	53.042	52.115	56.326	45.005	42.898	49.198
CAGL0H07513g	157.112	168.543	168.245	111.486	113.096	114.784
CAGL0H07535g	76.449	85.819	78.038	57.399	55.805	53.912
CAGL0H07557g	107.728	117.608	106.498	145.893	150.94	155.558
CAGL0H07579g	1133.03	1200.04	1185.04	252.74	314.15	297.838
CAGL0H07601g	158.42	167.698	166.706	64.265	76.018	74.346
CAGL0H07623g	55.5	62	60.138	64.424	53.762	48.588
CAGL0H07645g	4.828	4.198	6.687	2.704	2.482	0
CAGL0H07667g	31.28	30.201	28.932	22.612	23.442	23.613
CAGL0H07689g	75.527	85.135	80.754	43.838	64.586	55.802
CAGL0H07711g	127.637	137.468	135.753	149.555	147.621	151.535
CAGL0H07733g	104.348	96.141	114.03	87.107	85.287	84.699
CAGL0H07777g	44.654	49.664	50.182	42.72	40.516	43.67
CAGL0H07799g	53.656	53.018	53.47	51.032	63.729	56.778
CAGL0H07821g	40.836	39.868	36.596	15.338	20.811	19.102
CAGL0H07843g	78.144	72.758	74.85	97.016	94.776	95.804
CAGL0H07865g	33.579	31.352	36.445	29.358	31.935	32.778
CAGL0H07887g	261.757	304.055	286.428	266.381	270.833	290.42
CAGL0H07909g	75.418	77.691	78.602	87.077	87.032	90.541
CAGL0H07931g	110.098	97.6	90.518	90.321	94.956	95.265
CAGL0H07975g	103.287	88.747	88.135	41.503	56.722	42.278
CAGL0H07997g	85.798	73.701	76.338	42.65	49.596	51.372
CAGL0H08019g	34.531	36.901	35.157	24.589	34.865	30.085
CAGL0H08041g	47.321	43.014	42.72	26.604	21.38	18.838
CAGL0H08063g	52.763	51.649	44.691	84.482	87.42	80.97
CAGL0H08085g	15.525	17.15	17.75	8.572	8.053	7.235
CAGL0H08107g	4.68	6.014	2.936	10.717	5.641	3.292
CAGL0H08129g	21.861	22.877	21.018	23.082	22.884	21.55
[truncated: 2,416 more rows]
