# Supplementary material for: Transcriptome Analysis Unveils Gln3 Role in Amino Acids Assimilation and Fluconazole Resistance in Candida glabrata
Source: J Microbiol Biotechnol. 2021 Apr 21;31(5):659–66. doi: 10.4014/jmb.2012.12034 (PMC9705932; doi:10.4014/jmb.2012.12034)
Supplement: Supplementary file 4 [file jmb-31-5-659-supple4.xlsx]

## Sheet: Differentially expressed genes
	gene ID	logFC	logCPM	PValue	FDR
1	SACB	9.73721	5.80414	7.15e-91	4.39e-89
2	CAGL0K03179g	5.95124	2.55596	2.39e-07	9.79e-07
3	CAGL0K07139g	5.78335	2.44669	1.91e-06	7.12e-06
4	CAGL0J11550g	5.76429	9.44623	7.16889252115649e-321	7.91266388506236e-318
5	CAGL0I00726g	5.73783	2.4178	0.000864102	0.00220648
6	CAGL0A01826g	5.5817	9.71899	2.01e-272	1.27e-269
7	CAGL0K05533g	5.56667	2.31235	1.53e-05	5.06e-05
8	CAGL0B02475g	5.26261	8.47216	3.56e-187	7.87e-185
9	CAGL0G00836g	5.13392	2.06728	0.00153939	0.00376323
10	KHYB	5.11467	2.05747	0.000308793	0.000855282
11	CAGL0J12034g	4.9541	3.44149	2.4e-14	1.63e-13
12	CAGL0A02233g	4.91671	11.6873	0	0
13	CAGL0G05269g	4.75017	10.3145	0	0
14	CAGL0E05896g	4.4051	1.72814	0.00781606	0.0166143
15	CAGL0J08778g	4.26602	1.67362	0.0156303	0.0309509
16	CAGL0M09020g	4.23243	6.4591	2.14e-110	2.01e-108
17	CAGL0A00116g	4.22319	1.65747	0.0156303	0.0309509
18	CAGL0E05984g	4.16515	7.22628	1.66e-97	1.22e-95
19	CAGL0B00110g	4.15663	4.34285	7.13e-24	7.43e-23
20	CAGL0L00649g	4.13818	9.42182	9.88e-146	1.45e-143
21	CAGL0L02167g	4.04606	6.6888	3.79e-105	3.1e-103
22	CAGL0G05544g	4.04241	9.59846	1.08e-246	4.77e-244
23	CAGL0M03421g	3.96289	3.61729	6.4e-14	4.24e-13
24	CAGL0K05247g	3.7246	5.39865	2.59e-46	6.47e-45
25	CAGL0K04631g	3.66075	7.98049	3.2e-201	7.43e-199
26	CAGL0K02519g	3.65531	7.87167	1.46e-231	5.39e-229
27	CAGL0A03740g	3.58694	7.57755	6.06e-98	4.54e-96
28	CAGL0L03377g	3.56781	5.50415	6.52e-49	1.75e-47
29	CAGL0F02717g	3.49039	7.22003	4.41e-103	3.54e-101
30	CAGL0C05027g	3.3792	8.63484	2.5e-213	6.9e-211
31	CAGL0M03465g	3.35328	6.73714	3.4e-107	2.88e-105
32	CAGL0D02640g	3.29118	11.5742	1.11e-35	1.82e-34
33	CAGL0A02211g	3.26804	13.6816	2.08e-239	8.34e-237
34	CAGL0J04202g	3.23037	11.2534	0	0
35	CAGL0D06380g	3.21407	4.31099	6.48e-12	3.83e-11
36	CAGL0F07777g	3.18959	9.18312	5.51e-168	1.11e-165
37	CAGL0E05632g	3.18923	9.10285	8.86e-138	1.19e-135
38	CAGL0H07469g	3.16697	7.60213	6.96e-165	1.23e-162
39	CAGL0B02563g	3.14577	9.42592	6.95e-228	2.36e-225
40	CAGL0E06644g	3.1069	6.21894	1.92e-68	7.98e-67
41	CAGL0J11836g	3.05289	8.32073	1.3e-160	2.21e-158
42	CAGL0K12518g	3.0354	7.59624	1.92e-169	4.05e-167
43	CAGL0M03025g	3.02812	4.86136	6.06e-26	6.86e-25
44	CAGL0L00157g	3.00687	2.76307	2.75e-05	8.82e-05
45	CAGL0C04587g	2.96715	8.4676	8.6e-151	1.41e-148
46	CAGL0L13431g	2.95083	5.98366	1.05e-54	3.27e-53
47	CAGL0G09064g	2.93352	7.7697	3.24e-62	1.18e-60
48	CAGL0L09108g	2.89584	7.79491	3.22e-69	1.36e-67
49	CAGL0L04686g	2.84997	5.27279	7e-32	9.98e-31
50	CAGL0J04004g	2.84853	7.45008	1.13e-109	1.02e-107
51	CAGL0C05467g	2.82554	2.99638	3.49e-06	1.25e-05
52	CAGL0H09460g	2.82431	6.44295	1.65e-62	6.09e-61
53	CAGL0F00649g	2.8213	3.68698	5.67e-10	2.93e-09
54	CAGL0D03894g	2.80287	7.50095	1.12e-96	7.98e-95
55	CAGL0J04180g	2.79699	9.60349	1.6e-258	8.83e-256
56	CAGL0I07865g	2.77055	7.87159	1.12e-125	1.21e-123
57	CAGL0I08305g	2.76614	7.76948	1.12e-136	1.46e-134
58	CAGL0L07766g	2.76029	6.25921	7.69e-61	2.72e-59
59	CAGL0L09372g	2.75778	2.29231	0.00235289	0.0055653
60	CAGL0L09361g	2.75213	3.17043	7.9e-07	3.05e-06
61	CAGL0M01716g	2.68506	5.24053	5.26e-29	6.71e-28
62	CAGL0L05456g	2.67191	9.60294	1.12e-291	8.23e-289
63	CAGL0J02508g	2.66592	8.70845	1.73e-167	3.32e-165
64	CAGL0M05445g	2.61919	7.56026	6.57e-102	5.09e-100
65	CAGL0L09383g	2.59573	9.67738	1.75773047101324e-312	1.55207600590469e-309
66	CAGL0J02552g	2.58385	9.09219	6.49e-102	5.09e-100
67	CAGL0I02134g	2.56303	5.7153	6.69e-38	1.2e-36
68	CAGL0F08085g	2.50041	8.21939	1.92e-147	3.02e-145
69	CAGL0E04092g	2.49043	7.82648	3.86e-66	1.53e-64
70	CAGL0M12551g	2.48486	9.91182	1.09e-78	5.65e-77
71	CAGL0M06281g	2.47566	2.19119	0.00739204	0.0157966
72	CAGL0J03058g	2.47376	6.80318	2.89e-76	1.36e-74
73	CAGL0G01738g	2.45102	11.3709	1.39e-216	4.1e-214
74	CAGL0D06600g	2.44544	8.37938	3.22e-136	4.06e-134
75	CAGL0I05610g	2.43567	10.3505	1.13e-84	6.33e-83
76	CAGL0K10868g	2.38836	8.92495	1.83e-133	2.18e-131
77	CAGL0C00539g	2.37293	8.37365	2.28e-130	2.52e-128
78	CAGL0C04213g	2.36775	2.94629	6.65e-05	0.000202654
79	CAGL0C04785g	2.35758	4.23992	2.7e-12	1.64e-11
80	CAGL0F06325g	2.33145	7.48396	5.68e-92	3.63e-90
81	CAGL0A01782g	2.31986	13.2874	7.88e-133	9.15e-131
82	CAGL0G02739g	2.31895	5.37559	1.56e-26	1.82e-25
83	CAGL0D05082g	2.28304	12.8693	1.22e-249	5.99e-247
84	CAGL0M02387g	2.24812	6.09827	4.76e-41	9.51e-40
85	CAGL0B04939g	2.24629	7.6521	2.02e-118	2.07e-116
86	CAGL0C03872g	2.20623	5.91532	5.5e-18	4.49e-17
87	CAGL0K10428g	2.20128	3.30954	9.31e-06	3.16e-05
88	CAGL0K10142g	2.19767	10.9898	2.58e-220	8.15e-218
89	CAGL0B03531g	2.19503	5.53011	5.55e-27	6.56e-26
90	CAGL0M12474g	2.18173	6.27986	1.77e-44	3.93e-43
91	CAGL0H03993g	2.13252	10.3171	1.75e-209	4.53e-207
92	CAGL0H04851g	2.12885	6.77474	1.01e-46	2.54e-45
93	CAGL0M10153g	2.10823	3.39421	6.61e-06	2.29e-05
94	CAGL0G06996g	2.10634	2.95642	0.000195876	0.00055757
95	CAGL0A02321g	2.10018	8.51679	4.37e-67	1.79e-65
96	CAGL0J00451g	2.08842	6.67151	2.64e-54	8.11e-53
97	CAGL0I07425g	2.08529	2.72985	0.00151717	0.00371302
98	CAGL0G05698g	2.0506	7.1252	3e-57	9.89e-56
99	CAGL0M13167g	2.04362	5.51364	5.37e-24	5.65e-23
100	CAGL0F03267g	2.01812	7.11294	6.32e-70	2.76e-68
101	CAGL0F00605g	2.01779	12.0606	2.5e-84	1.36e-82
102	CAGL0E04554g	2.01374	7.93051	1.28e-120	1.35e-118
103	CAGL0E03916g	2.01052	6.47875	5.01e-33	7.48e-32
104	CAGL0F04807g	1.99764	8.90255	4.44e-96	3.11e-94
105	CAGL0G01012g	1.98738	2.52509	0.00959773	0.0200445
106	CAGL0M12815g	1.9694	2.77782	0.002321	0.00550926
107	CAGL0E05676g	1.95916	7.18013	1.96e-69	8.47e-68
108	CAGL0L03982g	1.93974	7.3082	1.29e-74	6.01e-73
109	CAGL0I00902g	1.93376	5.43139	6.2e-21	5.66e-20
110	CAGL0B02882g	1.90605	6.0019	7.91e-30	1.05e-28
111	CAGL0K12034g	1.90065	8.29303	1.44e-86	8.24e-85
112	CAGL0C03223g	1.89999	9.97515	3.34e-77	1.66e-75
113	CAGL0E01881g	1.89735	9.13979	1.06e-108	9.38e-107
114	CAGL0K05709g	1.8803	6.6438	1.35e-38	2.46e-37
115	CAGL0M02915g	1.87467	5.14971	2.24e-16	1.7e-15
116	CAGL0B02838g	1.87035	6.59827	2.39e-17	1.9e-16
117	CAGL0G05830g	1.86013	9.68172	4.48e-106	3.73e-104
118	CAGL0J02530g	1.83246	6.97435	1.56e-54	4.8e-53
119	CAGL0J08294g	1.82805	7.15022	2.74e-52	8.12e-51
120	CAGL0I06380g	1.82028	6.38753	3.31e-36	5.56e-35
121	CAGL0D00198g	1.81084	7.27832	3.91e-43	8.42e-42
122	CAGL0G03773g	1.80389	9.5584	3.95e-90	2.33e-88
123	CAGL0J04268g	1.80171	9.32718	6.62e-167	1.22e-164
124	CAGL0I06138g	1.78696	3.93703	5.75e-07	2.26e-06
125	CAGL0J11990g	1.7764	4.85913	3.4e-07	1.36e-06
126	CAGL0B02926g	1.76914	2.70959	0.00593517	0.0128892
127	CAGL0M12793g	1.76789	6.25696	8.51e-32	1.2e-30
128	CAGL0M13101g	1.75547	7.03775	6.56e-53	1.98e-51
129	CAGL0A01243g	1.71782	4.78885	2.58e-11	1.46e-10
130	CAGL0E03762g	1.70224	6.89508	1.94e-42	4.02e-41
131	CAGL0K08624g	1.6979	8.12171	7.79e-92	4.92e-90
132	CAGL0F02101g	1.69368	4.68474	2.71e-10	1.43e-09
133	CAGL0A01284g	1.69333	5.93564	7.17e-24	7.45e-23
134	CAGL0L04356g	1.68914	7.09626	1.66e-42	3.45e-41
135	CAGL0B01595g	1.68834	6.16161	1.93e-27	2.36e-26
136	CAGL0H06545g	1.68736	5.22066	1.03e-14	7.13e-14
137	CAGL0K09350g	1.68707	7.45886	4.82e-66	1.9e-64
138	CAGL0D00352g	1.68601	5.65815	9.78e-20	8.45e-19
139	CAGL0K07337g	1.68585	7.53844	3.5e-63	1.31e-61
140	CAGL0M13189g	1.68275	8.22473	4.61e-92	2.99e-90
141	CAGL0L09273g	1.66941	5.75242	1.51e-20	1.36e-19
142	CAGL0L00583g	1.6616	6.52669	2.28e-34	3.62e-33
143	CAGL0I05390g	1.65277	8.65271	1.26e-72	5.74e-71
144	CAGL0J05830g	1.65264	7.26721	8.06e-56	2.54e-54
145	CAGL0H01177g	1.64	6.20495	2.7e-27	3.22e-26
146	CAGL0H02387g	1.63864	8.5868	1.31e-71	5.77e-70
147	CAGL0D06688g	1.63839	10.9426	2.36e-93	1.58e-91
148	CAGL0M13541g	1.63044	8.42661	7.52e-97	5.45e-95
149	CAGL0K03459g	1.62739	8.10112	3.51e-39	6.53e-38
150	CAGL0H06787g	1.62119	7.21651	4.92e-37	8.54e-36
151	CAGL0H02101g	1.61878	10.3376	4.19e-77	2.05e-75
152	CAGL0G06072g	1.61245	7.35304	5.65e-57	1.83e-55
153	CAGL0F03641g	1.61085	5.47923	4.57e-08	2.02e-07
154	CAGL0M11902g	1.60977	9.08717	1.07e-76	5.08e-75
155	CAGL0M09691g	1.58668	3.4929	0.000176238	0.000503944
156	CAGL0C02739g	1.5862	8.29348	4.08e-84	2.2e-82
157	CAGL0J01727g	1.58381	6.3993	2.85e-29	3.71e-28
158	CAGL0G05588g	1.58114	8.02256	1.23e-50	3.51e-49
159	CAGL0B03509g	1.57639	8.10266	1.51e-90	8.99e-89
160	CAGL0B00726g	1.57601	3.74437	6.8e-05	0.000206836
161	CAGL0D01782g	1.57588	6.31024	2.43e-27	2.93e-26
162	CAGL0I00286g	1.57253	10.7733	1.12e-23	1.15e-22
163	CAGL0I04004g	1.55679	6.9874	1.59e-34	2.55e-33
164	CAGL0G05720g	1.54794	4.46473	8.79e-08	3.75e-07
165	CAGL0H04939g	1.53889	5.23085	6.27e-13	4e-12
166	CAGL0D06424g	1.52733	10.4217	2.83e-110	2.6e-108
167	CAGL0M02629g	1.52577	7.66655	6.83e-64	2.6e-62
168	CAGL0G05632g	1.52511	6.37462	5.99e-27	7.06e-26
169	CAGL0C03575g	1.51562	4.08278	8.62e-06	2.94e-05
170	CAGL0G02563g	1.51172	3.58996	0.000205113	0.000580869
171	CAGL0G00308g	1.4969	9.91755	1.42e-90	8.59e-89
172	CAGL0H00132g	1.49475	4.62252	2.99e-08	1.35e-07
173	CAGL0I04862g	1.4895	6.73536	4.05e-33	6.11e-32
174	CAGL0B02860g	1.4895	9.56794	1.9e-81	1.01e-79
175	CAGL0G05335g	1.48614	9.55403	1.48e-52	4.43e-51
176	CAGL0C04169g	1.48446	7.30608	5.38e-41	1.07e-39
177	CAGL0G06380g	1.47773	7.78625	1.38e-65	5.37e-64
178	CAGL0H04037g	1.47243	7.25583	9.04e-46	2.11e-44
179	CAGL0L04598g	1.47134	9.44635	1.66e-72	7.46e-71
180	CAGL0L09086g	1.46921	5.51571	1.78e-14	1.22e-13
181	CAGL0K05137g	1.46438	6.24783	5.22e-23	5.17e-22
182	CAGL0G01056g	1.46239	3.5198	0.00881156	0.0185483
183	CAGL0L05742g	1.45983	7.35041	6.09e-48	1.62e-46
184	CAGL0J09020g	1.45185	7.01136	7.72e-38	1.38e-36
185	CAGL0H06699g	1.44634	8.38993	5.94e-59	2.03e-57
186	CAGL0F04895g	1.43785	10.0187	1.62e-84	8.94e-83
187	CAGL0E05456g	1.42353	4.98674	7.74e-10	4e-09
188	CAGL0D00286g	1.42202	7.64846	3.59e-56	1.16e-54
189	CAGL0L08448g	1.41928	11.527	3.4e-64	1.32e-62
190	CAGL0G02673g	1.41892	10.1711	7.63e-134	9.36e-132
191	CAGL0E03366g	1.40843	5.23406	2.69e-11	1.52e-10
192	CAGL0C01771g	1.40592	6.40301	4.88e-24	5.14e-23
193	CAGL0G09977g	1.39888	7.52721	5.45e-39	1e-37
194	CAGL0J03080g	1.39421	10.4758	2.13e-28	2.66e-27
195	CAGL0K07524g	1.39269	6.30197	6.3e-22	5.97e-21
196	CAGL0J09306g	1.38895	7.16762	3.77e-39	6.97e-38
197	CAGL0G08448g	1.38812	6.06562	1.23e-18	1.02e-17
198	CAGL0L10043g	1.36171	7.47524	2.56e-46	6.43e-45
199	CAGL0L08910g	1.35975	10.1566	3.2e-77	1.61e-75
200	CAGL0G08712g	1.35435	9.13528	8.66e-74	3.98e-72
201	CAGL0E02651g	1.35098	6.21165	5.97e-20	5.2e-19
202	CAGL0E00231g	1.34766	4.88305	1.48e-08	6.82e-08
203	CAGL0K00231g	1.34506	6.34513	2e-21	1.87e-20
204	CAGL0I10516g	1.34065	9.11557	2.49e-47	6.47e-46
205	CAGL0E00803g	1.33562	8.12006	4.71e-41	9.46e-40
206	CAGL0A01045g	1.3353	8.97574	3.56e-57	1.16e-55
207	CAGL0J00803g	1.32737	6.97737	8.28e-32	1.17e-30
208	CAGL0L06820g	1.32669	8.72816	6.42e-60	2.21e-58
209	CAGL0D00418g	1.32523	7.52842	8.8e-46	2.07e-44
210	CAGL0E04884g	1.3249	5.87093	3.14e-15	2.25e-14
211	CAGL0C00671g	1.3236	7.66488	3.59e-40	6.93e-39
212	CAGL0H09812g	1.31571	6.99316	1.07e-31	1.51e-30
213	CAGL0F04719g	1.31299	9.19	4.66e-40	8.94e-39
214	CAGL0B01078g	1.31165	7.56295	5.77e-46	1.39e-44
215	CAGL0K03421g	1.30948	7.79439	6.71e-47	1.71e-45
216	CAGL0A04829g	1.30777	11.5125	4.32e-46	1.06e-44
217	CAGL0F07953g	1.30723	6.66362	2.37e-08	1.08e-07
218	CAGL0F00825g	1.30595	7.26604	1.35e-37	2.39e-36
219	CAGL0K10824g	1.3	6.35103	2.2e-20	1.96e-19
220	CAGL0F03003g	1.29609	6.44793	2.36e-19	2.01e-18
221	CAGL0B01100g	1.29456	7.23814	3.45e-36	5.76e-35
222	CAGL0D03608g	1.29421	4.33514	1.63e-05	5.36e-05
223	CAGL0L07744g	1.29117	6.68202	7.56e-25	8.24e-24
224	CAGL0G09515g	1.29093	6.96307	3.41e-30	4.57e-29
225	CAGL0H00418g	1.28997	8.03385	4.56e-61	1.62e-59
226	CAGL0K01155g	1.28592	5.23068	1.18e-09	6e-09
227	CAGL0M02717g	1.28222	3.61049	0.00107165	0.00268065
228	CAGL0B02431g	1.28187	8.42319	7.47e-46	1.76e-44
229	CAGL0I05962g	1.2818	7.93547	1.01e-47	2.63e-46
230	CAGL0B04059g	1.28041	7.22466	3.2e-35	5.19e-34
231	CAGL0G01540g	1.27852	6.73649	2.19e-25	2.43e-24
232	CAGL0I10054g	1.27651	6.40271	2.11e-20	1.89e-19
233	CAGL0L09295g	1.2734	3.59688	0.00155508	0.00379738
234	CAGL0F08327g	1.26964	5.04032	1.78e-08	8.17e-08
235	CAGL0I01892g	1.26577	4.75778	5.36e-07	2.12e-06
236	CAGL0F04851g	1.26342	7.04948	1.39e-30	1.9e-29
237	CAGL0H03663g	1.25934	6.63026	3.18e-23	3.19e-22
238	CAGL0E01815g	1.25731	9.1723	1.63e-78	8.29e-77
239	CAGL0K04191g	1.2569	7.4296	5.59e-39	1.02e-37
240	CAGL0C03267g	1.24848	7.69616	1.13e-44	2.55e-43
241	CAGL0C01397g	1.2423	5.80487	3.52e-13	2.28e-12
242	CAGL0C03509g	1.23282	7.02153	9.47e-29	1.2e-27
243	CAGL0C01919g	1.22884	3.45955	0.00772349	0.0164492
244	CAGL0F05027g	1.22587	4.81982	6.53e-07	2.54e-06
245	CAGL0G03289g	1.22269	9.44325	1.63e-60	5.72e-59
246	CAGL0A00154g	1.21974	3.74813	0.001315	0.00324522
247	CAGL0J08162g	1.21945	7.44446	1.75e-37	3.07e-36
248	CAGL0F03707g	1.21892	7.605	3.14e-32	4.5e-31
249	CAGL0C00110g	1.2175	3.73326	0.001315	0.00324522
250	CAGL0E03652g	1.2156	7.28163	2.01e-33	3.13e-32
251	CAGL0K02629g	1.20856	6.33284	1.33e-17	1.06e-16
252	CAGL0H04873g	1.20327	6.89324	2.11e-25	2.34e-24
253	CAGL0L01903g	1.20058	5.50041	2.41e-10	1.28e-09
254	CAGL0G02849g	1.1992	8.16494	1.74e-44	3.88e-43
255	CAGL0L07546g	1.19866	8.5979	8.61e-51	2.47e-49
256	CAGL0M11000g	1.19558	8.84002	3.35e-30	4.51e-29
257	CAGL0K05401g	1.19228	9.73143	1.76e-39	3.31e-38
258	CAGL0H08712g	1.18558	4.56145	1.19e-05	3.99e-05
259	CAGL0J00253g	1.18255	7.03635	5.21e-27	6.16e-26
260	CAGL0M10439g	1.18165	7.84373	5.4e-46	1.32e-44
261	CAGL0L12254g	1.17877	8.25653	7.02e-28	8.69e-27
262	CAGL0M07205g	1.17827	6.91457	7.94e-25	8.63e-24
263	CAGL0F04609g	1.17817	7.54737	1.47e-37	2.59e-36
264	CAGL0I00880g	1.17751	5.10368	8.59e-08	3.67e-07
265	CAGL0G07623g	1.17703	9.4123	9.42e-77	4.52e-75
266	CAGL0H06259g	1.17635	6.46582	1.88e-18	1.55e-17
267	CAGL0J01309g	1.17589	7.5829	1.57e-38	2.85e-37
268	CAGL0L12914g	1.17481	9.38649	2.22e-40	4.36e-39
269	CAGL0L06688g	1.16852	5.22097	3.1e-08	1.4e-07
270	CAGL0E05918g	1.16611	6.68498	6.1e-21	5.59e-20
271	CAGL0L01067g	1.16102	6.91216	3.4e-24	3.62e-23
272	CAGL0M13651g	1.15917	8.62378	1.62e-68	6.8e-67
273	CAGL0K04037g	1.15902	7.45722	1.69e-34	2.71e-33
274	CAGL0B04323g	1.15637	7.8614	4.17e-43	8.89e-42
275	CAGL0D06512g	1.15627	4.75669	3.02e-06	1.09e-05
276	CAGL0K12980g	1.15535	6.91782	4.66e-24	4.93e-23
277	CAGL0H08778g	1.15372	6.35648	1.31e-16	1.01e-15
278	CAGL0E04312g	1.15072	7.31386	6.05e-31	8.34e-30
279	CAGL0D01980g	1.14786	7.42507	3.5e-33	5.38e-32
280	CAGL0J00583g	1.14261	7.89665	2.24e-36	3.8e-35
281	CAGL0M02211g	1.14255	9.78392	5.6e-72	2.5e-70
282	CAGL0E01705g	1.1412	9.51638	1.3e-44	2.92e-43
283	CAGL0B03619g	1.13898	8.48851	4.86e-43	1.03e-41
284	CAGL0G02717g	1.13657	6.04827	2.53e-13	1.65e-12
285	CAGL0E05324g	1.13367	5.48478	3.33e-09	1.6e-08
286	CAGL0E04576g	1.13364	7.16853	1.85e-27	2.27e-26
287	CAGL0E03355g	1.12092	4.98767	1.03e-06	3.92e-06
288	CAGL0K03245g	1.11385	3.91149	0.001272	0.0031479
289	CAGL0E00132g	1.11137	3.94266	0.00147627	0.00361894
290	CAGL0K11209g	1.11076	6.43226	1.94e-16	1.48e-15
291	CAGL0H08888g	1.10431	7.20842	5.06e-27	6e-26
292	CAGL0D00264g	1.10296	4.04048	0.0010243	0.00256948
293	CAGL0I10211g	1.10207	4.95046	3.04e-06	1.1e-05
294	CAGL0K10582g	1.10158	6.31208	6.93e-15	4.83e-14
295	CAGL0B01925g	1.09945	5.91092	1.46e-11	8.46e-11
296	CAGL0C05577g	1.09068	3.84535	0.00517142	0.0113818
297	CAGL0D04092g	1.0899	8.25312	4.15e-33	6.23e-32
298	CAGL0B03311g	1.08712	6.84008	1.44e-20	1.3e-19
299	CAGL0M05951g	1.08391	7.44594	3.68e-29	4.72e-28
300	CAGL0A04675g	1.0807	7.5846	4.31e-33	6.45e-32
301	CAGL0G07425g	1.07877	7.4089	1.42e-29	1.87e-28
302	CAGL0F03883g	1.07128	7.72133	3.89e-33	5.89e-32
303	CAGL0F05709g	1.07107	3.47505	0.0126982	0.025764
304	CAGL0H01837g	1.07072	7.70432	5.72e-30	7.66e-29
305	CAGL0J06358g	1.06937	5.19822	3.93e-07	1.56e-06
306	CAGL0K12958g	1.06617	6.66173	1.05e-17	8.44e-17
307	CAGL0L11880g	1.06517	7.28664	1.12e-26	1.31e-25
308	CAGL0G06622g	1.06471	5.72445	1e-09	5.05e-09
309	CAGL0L01925g	1.05707	10.0347	2.25e-24	2.4e-23
310	CAGL0M07183g	1.05364	6.1039	3.62e-12	2.16e-11
311	CAGL0B04543g	1.05119	7.27291	6.83e-23	6.7e-22
312	CAGL0F03113g	1.05092	6.44134	5.16e-15	3.62e-14
313	CAGL0H05621g	1.05023	5.65878	3.64e-09	1.74e-08
314	CAGL0I07205g	1.04897	8.92038	6.12e-58	2.03e-56
315	CAGL0G03619g	1.04885	5.54479	1.65e-08	7.62e-08
316	CAGL0G04169g	1.04847	5.69529	1.9e-09	9.46e-09
317	CAGL0J04906g	1.04631	6.6234	6.87e-17	5.39e-16
318	CAGL0H06039g	1.0452	3.51156	0.0144972	0.0289879
319	CAGL0J09812g	1.0447	9.96474	4.42e-56	1.42e-54
320	CAGL0L10582g	1.04365	8.4943	2.72e-40	5.29e-39
321	CAGL0H10406g	1.04233	6.60639	1.3e-16	1e-15
322	CAGL0K06237g	1.04021	6.12205	4.69e-12	2.79e-11
323	CAGL0C03069g	1.03981	7.95344	2.52e-21	2.34e-20
324	CAGL0M06633g	1.03819	7.73895	5.21e-34	8.21e-33
325	CAGL0J04026g	1.03766	6.59881	3.17e-16	2.39e-15
326	CAGL0G06006g	1.03749	8.58944	3.06e-22	2.92e-21
327	CAGL0K11275g	1.03418	6.98599	1.01e-20	9.2e-20
328	CAGL0F07579g	1.03415	8.66511	9.55e-48	2.51e-46
329	CAGL0I05082g	1.03302	7.45946	3.17e-28	3.94e-27
330	CAGL0M07634g	1.03187	4.37	0.000375701	0.0010195
331	YB39B	1.03148	7.36772	1.38e-26	1.61e-25
332	CAGL0D02618g	1.03022	8.23521	7.08e-45	1.6e-43
333	CAGL0D00946g	1.02149	4.13647	0.00112037	0.00279459
334	CAGL0G04081g	1.01998	4.43706	0.000261692	0.00072986
335	CAGL0H00330g	1.01931	5.54931	3.42e-08	1.53e-07
336	CAGL0C03740g	1.01702	8.72302	4.24e-43	9e-42
337	CAGL0B02948g	1.01442	4.4136	0.000313512	0.000866721
338	CAGL0G04763g	1.01438	5.76685	2.55e-09	1.25e-08
339	CAGL0F03905g	1.01285	6.0655	4.63e-11	2.58e-10
340	CAGL0C01507g	1.01007	6.87587	1.15e-18	9.58e-18
341	CAGL0A03212g	1.00922	8.34126	4.07e-43	8.72e-42
342	CAGL0L11440g	1.00624	6.82014	7.9e-18	6.41e-17
343	CAGL0I10472g	1.00523	9.43844	4.38e-48	1.17e-46
344	CAGL0D03168g	1.00174	5.18007	2.04e-06	7.55e-06
345	CAGL0M03377g	1.00146	9.25845	1.99e-26	2.31e-25
346	CAGL0L10384g	1.00114	5.79292	3.66e-09	1.75e-08
347	CAGL0C01793g	1.0009	8.423	3.64e-33	5.58e-32
348	CAGL0D00682g	0.996317	5.95751	3.89e-10	2e-09
349	CAGL0M13915g	0.993983	5.51274	1.32e-07	5.53e-07
350	CAGL0J09196g	0.993482	6.45762	8.47e-14	5.59e-13
351	CAGL0M13761g	0.991815	7.63032	2.51e-29	3.29e-28
352	CAGL0L08888g	0.990163	5.18596	3.08e-06	1.11e-05
353	CAGL0F08261g	0.98898	6.65139	1.62e-15	1.17e-14
354	CAGL0F08107g	0.987771	9.23986	1.53e-41	3.09e-40
355	CAGL0L10208g	0.987146	7.39899	4.66e-13	2.99e-12
356	CAGL0G06468g	0.984931	5.79372	7.33e-09	3.45e-08
357	CAGL0J08547g	0.981322	5.59497	8.3e-08	3.57e-07
358	CAGL0A01628g	0.98007	6.48733	1.13e-13	7.42e-13
359	CAGL0A00165g	0.978298	7.07336	5.97e-20	5.2e-19
360	CAGL0M13255g	0.977183	8.46322	7.18e-25	7.87e-24
361	CAGL0E01089g	0.977092	4.21479	0.00161424	0.00392233
362	CAGL0H02563g	0.974008	11.7029	8.32e-41	1.65e-39
363	CAGL0E03498g	0.971928	6.58068	1.96e-14	1.33e-13
364	CAGL0J09284g	0.969372	5.01475	1.69e-05	5.54e-05
365	CAGL0L12276g	0.967903	6.89344	2.14e-17	1.7e-16
366	CAGL0C02519g	0.967067	6.92613	9.23e-18	7.45e-17
367	CAGL0G02365g	0.96641	5.57987	9.87e-08	4.18e-07
368	CAGL0J07304g	0.962071	6.05642	4.34e-10	2.26e-09
369	CAGL0L07106g	0.959768	6.4256	9.7e-13	6.12e-12
370	CAGL0G01320g	0.954805	5.89816	3.64e-09	1.74e-08
371	CAGL0D06006g	0.951129	6.22377	4.13e-11	2.31e-10
372	CAGL0E01309g	0.949294	8.8724	1.53e-49	4.22e-48
373	CAGL0K09922g	0.948334	5.47443	4.96e-07	1.96e-06
374	CAGL0L08074g	0.945524	7.28171	1.74e-21	1.63e-20
375	CAGL0I01496g	0.944376	10.0065	1.32e-50	3.73e-49
376	CAGL0A00341g	0.943407	7.18554	4.89e-20	4.29e-19
377	CAGL0B02387g	0.943219	6.30087	2.04e-11	1.17e-10
378	CAGL0L11902g	0.942283	7.06995	2.93e-18	2.4e-17
379	CAGL0A02002g	0.941647	7.36422	6.88e-13	4.38e-12
380	CAGL0E03894g	0.94038	4.25206	0.00180523	0.00436717
381	CAGL0F07029g	0.93973	8.31127	5.29e-28	6.56e-27
382	CAGL0I02838g	0.938151	6.56894	1.54e-13	1.01e-12
383	CAGL0I09702g	0.937035	5.68603	8.51e-08	3.65e-07
384	CAGL0G01716g	0.935073	6.53955	4.43e-13	2.85e-12
385	CAGL0M07315g	0.932955	7.49166	5.48e-24	5.74e-23
386	CAGL0H06633g	0.928844	5.05306	2.35e-05	7.59e-05
387	CAGL0J08591g	0.927179	7.32928	2.28e-21	2.13e-20
388	CAGL0C05269g	0.926828	6.90045	2.51e-16	1.9e-15
389	CAGL0M01342g	0.923034	6.34632	2.2e-11	1.26e-10
390	CAGL0J09658g	0.921655	5.3752	2.75e-06	1e-05
391	CAGL0L12012g	0.919921	4.98107	5.29e-05	0.000162859
392	CAGL0I07117g	0.916458	9.10223	4.97e-40	9.46e-39
393	CAGL0A04455g	0.914679	7.57648	1.66e-24	1.77e-23
394	CAGL0L03498g	0.912229	5.45039	1.52e-06	5.69e-06
395	CAGL0M08426g	0.911478	6.02883	3e-09	1.46e-08
396	CAGL0C03135g	0.906833	7.21656	3.36e-19	2.85e-18
397	CAGL0G03223g	0.905791	3.79997	0.0115732	0.0237323
398	CAGL0A03872g	0.905465	8.95809	7.03e-43	1.48e-41
399	CAGL0H06215g	0.905309	8.21049	3.46e-29	4.45e-28
400	CAGL0K12078g	0.904794	3.62874	0.0204766	0.0395124
401	CAGL0A01366g	0.903833	5.39458	3.36e-06	1.21e-05
402	CAGL0C00693g	0.903727	8.04621	2.05e-32	2.99e-31
403	CAGL0K01507g	0.90247	5.74381	2.93e-07	1.19e-06
404	CAGL0I08635g	0.90145	6.92367	1.12e-15	8.22e-15
405	CAGL0D00704g	0.899268	8.52276	8.92e-37	1.53e-35
406	CAGL0G03047g	0.898685	4.74639	0.000344946	0.000944749
407	CAGL0F00803g	0.895102	7.34263	3.2e-20	2.83e-19
408	CAGL0M04147g	0.894788	6.09746	2.94e-09	1.43e-08
409	CAGL0D03982g	0.891848	7.74317	2.31e-23	2.35e-22
410	CAGL0M02651g	0.891194	6.57326	2.2e-12	1.35e-11
411	CAGL0B03949g	0.888792	5.31523	8.86e-06	3.01e-05
412	CAGL0I10147g	0.888241	7.78915	2.11e-16	1.61e-15
413	CAGL0H06017g	0.884521	3.70751	0.0248877	0.0469169
414	CAGL0E05588g	0.883634	6.32132	1.87e-10	1e-09
415	CAGL0D02134g	0.880713	5.40177	4.86e-06	1.71e-05
416	CAGL0I05236g	0.8798	8.87123	2.51e-33	3.9e-32
417	CAGL0G05467g	0.879741	6.12991	3.29e-09	1.59e-08
418	CAGL0M12298g	0.879215	6.09694	5.48e-09	2.6e-08
419	CAGL0G09020g	0.877113	8.73378	1.38e-27	1.7e-26
420	CAGL0F05071g	0.876908	6.24968	7.97e-10	4.08e-09
421	CAGL0L00803g	0.876294	6.34261	1.91e-10	1e-09
422	CAGL0M04763g	0.876245	7.33212	1.96e-19	1.68e-18
423	CAGL0I05874g	0.874186	10.7158	6.31e-48	1.67e-46
424	CAGL0G03971g	0.871339	7.73492	1.92e-21	1.8e-20
425	CAGL0C05137g	0.868933	10.5186	3.95e-47	1.01e-45
426	CAGL0E01485g	0.868219	5.42006	0.00081002	0.002078
427	CAGL0D02288g	0.867241	6.4193	9.99e-11	5.42e-10
428	CAGL0D01518g	0.863815	5.44704	7.02e-06	2.42e-05
429	CAGL0L05720g	0.861859	4.95705	0.000225533	0.000635436
430	CAGL0H00396g	0.858252	6.29877	8.16e-10	4.16e-09
431	CAGL0B00286g	0.85771	5.38476	1.08e-05	3.63e-05
432	CAGL0A03476g	0.854336	5.27735	2.34e-05	7.58e-05
433	CAGL0F01507g	0.852858	8.18326	8.99e-24	9.28e-23
434	CAGL0C02541g	0.849463	7.48634	2.44e-20	2.17e-19
435	CAGL0F00209g	0.848747	5.24533	3.32e-05	0.000105204
436	CAGL0H02585g	0.84829	8.62338	6.98e-23	6.83e-22
437	CAGL0B01012g	0.845424	4.69524	0.000925379	0.00233995
438	CAGL0M01452g	0.844585	6.64271	7.8e-12	4.58e-11
439	CAGL0E05148g	0.844432	7.63082	6.06e-22	5.76e-21
440	CAGL0A01650g	0.844407	7.85878	1.53e-25	1.71e-24
441	CAGL0H09174g	0.844319	4.86537	0.00034996	0.000957887
442	CAGL0L06622g	0.842009	6.35412	7.62e-10	3.91e-09
443	CAGL0M09999g	0.839537	5.11318	0.000121893	0.000357104
444	CAGL0K07876g	0.838998	5.97161	8.42e-08	3.62e-07
445	CAGL0K07700g	0.837629	6.07486	3.33e-08	1.5e-07
446	CAGL0F02145g	0.835337	7.33087	8.73e-18	7.06e-17
447	CAGL0I02112g	0.834614	5.55776	4.99e-06	1.76e-05
448	CAGL0I02266g	0.832721	5.55993	4.99e-06	1.76e-05
449	CAGL0K04257g	0.832524	4.41391	0.00353493	0.00806965
450	CAGL0G01386g	0.832516	5.10609	0.000157472	0.000454701
451	CAGL0G05423g	0.830111	4.03763	0.0116911	0.0239518
452	CAGL0G04829g	0.829727	6.53423	1.03e-10	5.59e-10
453	CAGL0L12694g	0.829015	4.21735	0.0061329	0.0132599
454	CAGL0K08844g	0.827622	8.36023	2.57e-23	2.59e-22
455	CAGL0C01551g	0.827113	6.47644	3.31e-10	1.74e-09
456	CAGL0G05984g	0.826532	4.99385	0.000267454	0.000744991
457	CAGL0H04631g	0.825717	7.26405	1.1e-16	8.51e-16
458	CAGL0I00506g	0.824094	5.31246	3.93e-05	0.000124057
459	CAGL0J05060g	0.82354	4.25365	0.00668106	0.0143677
460	CAGL0F08723g	0.822542	11.0857	1.08e-22	1.04e-21
461	CAGL0D05434g	0.82244	7.19427	6.1e-16	4.52e-15
462	CAGL0G02101g	0.819678	8.83396	1.09e-18	9.08e-18
463	CAGL0K07271g	0.81903	6.14114	3.04e-08	1.37e-07
464	CAGL0M08910g	0.817817	7.85168	8.18e-24	8.48e-23
465	CAGL0E04598g	0.817767	7.61266	1.85e-20	1.65e-19
466	CAGL0D04510g	0.81611	4.96781	0.000888951	0.00225688
467	CAGL0K06435g	0.813346	5.07846	0.000241104	0.000677146
468	CAGL0E01529g	0.812439	5.42034	2.53e-05	8.12e-05
469	CAGL0L11220g	0.810303	6.99834	1.15e-13	7.49e-13
470	CAGL0J07018g	0.810091	5.92467	3.82e-07	1.52e-06
471	CAGL0H09152g	0.808159	5.32522	4.26e-05	0.000133797
472	CAGL0M08316g	0.807753	5.56541	9.74e-06	3.3e-05
473	CAGL0A01408g	0.806799	3.94681	0.0239094	0.0453048
474	CAGL0G07062g	0.80623	4.89639	0.000537194	0.00142019
475	CAGL0J02464g	0.805986	5.26726	7.13e-05	0.000215587
476	CAGL0E03069g	0.805316	4.67835	0.00155858	0.00380383
477	CAGL0H03113g	0.803829	5.73157	2.1e-06	7.76e-06
478	CAGL0J07634g	0.802661	5.16741	0.000168214	0.000483191
479	CAGL0I00748g	0.800279	9.27928	3.33e-23	3.34e-22
480	CAGL0E02981g	0.798504	5.4785	2.1e-05	6.83e-05
481	CAGL0F04345g	0.792385	6.44581	2e-09	9.9e-09
482	CAGL0D02178g	0.792119	6.61941	1.63e-10	8.73e-10
483	CAGL0K11110g	0.791621	4.91436	0.000807021	0.00207151
484	CAGL0D00902g	0.791341	6.75768	2.38e-11	1.35e-10
485	CAGL0K06369g	0.79036	6.38598	5e-09	2.36e-08
486	CAGL0F08481g	0.789477	6.2242	3.45e-08	1.54e-07
487	CAGL0L11946g	0.788841	4.894	0.000959018	0.00241808
488	CAGL0H08063g	0.788793	6.13679	8.77e-08	3.74e-07
489	CAGL0K06699g	0.788701	7.30611	7.25e-16	5.35e-15
490	CAGL0L11154g	0.787406	5.54429	1.48e-05	4.91e-05
491	CAGL0C01056g	0.7865	9.76264	1.19e-24	1.29e-23
492	CAGL0I04092g	0.785555	8.01154	1.28e-24	1.38e-23
493	CAGL0K07480g	0.785472	9.58094	1.53e-26	1.78e-25
494	CAGL0G08019g	0.782787	6.83385	9.37e-12	5.46e-11
495	CAGL0L06248g	0.78035	8.8039	2.05e-27	2.49e-26
496	CAGL0C03696g	0.778612	4.94982	0.00073161	0.00189557
497	CAGL0E01661g	0.777191	6.59103	7.43e-10	3.82e-09
498	CAGL0J06050g	0.776412	10.3861	1.5e-35	2.44e-34
499	CAGL0F04191g	0.776148	8.63671	5.66e-16	4.2e-15
500	CAGL0F04213g	0.776007	10.3237	5.36e-44	1.18e-42
501	CAGL0M05995g	0.775234	9.39606	6.17e-37	1.06e-35
502	CAGL0C04631g	0.774803	6.60365	6.78e-10	3.49e-09
503	CAGL0L09339g	0.774291	6.53531	1.71e-09	8.55e-09
504	CAGL0L03938g	0.773426	6.78493	4.68e-11	2.6e-10
505	CAGL0L08140g	0.772646	4.9356	0.000868838	0.00221473
506	CAGL0I04466g	0.772601	6.0836	2.75e-07	1.12e-06
507	CAGL0B02211g	0.771256	4.56113	0.00437078	0.00972631
508	CAGL0F05775g	0.769983	5.62385	1.53e-05	5.07e-05
509	CAGL0M05599g	0.769854	7.8751	1.35e-18	1.12e-17
510	CAGL0I07007g	0.76898	7.00415	1.51e-12	9.38e-12
511	CAGL0J06908g	0.767773	6.49667	3.06e-09	1.48e-08
512	CAGL0M06259g	0.767749	6.16103	1.5e-07	6.21e-07
513	CAGL0H09262g	0.767632	3.97117	0.0257512	0.0483793
514	CAGL0J01419g	0.767438	6.25433	6.3e-08	2.74e-07
515	CAGL0M10087g	0.765903	7.68157	4.45e-19	3.75e-18
516	CAGL0L04268g	0.765057	7.48571	7.57e-17	5.92e-16
517	CAGL0F03575g	0.764856	5.84977	3.19e-06	1.15e-05
518	CAGL0A04477g	0.764646	6.27168	5.74e-08	2.51e-07
519	CAGL0I06094g	0.763788	7.27701	1.2e-14	8.21e-14
520	CAGL0D02150g	0.762889	6.19706	1.33e-07	5.57e-07
521	CAGL0M09955g	0.761024	6.01415	9.35e-07	3.58e-06
522	CAGL0J02002g	0.760195	7.1816	1.08e-13	7.14e-13
523	CAGL0H06677g	0.760089	7.92153	6.47e-22	6.12e-21
524	CAGL0H03311g	0.759173	4.86711	0.00113962	0.0028378
525	CAGL0G01100g	0.758794	7.4555	2.89e-16	2.17e-15
526	CAGL0J00429g	0.758624	10.2862	9.04e-36	1.48e-34
527	CAGL0A03718g	0.756707	7.85583	6.11e-21	5.59e-20
528	CAGL0G00242g	0.753968	5.34167	0.000112214	0.000330725
529	CAGL0F08173g	0.753641	5.18934	0.000249663	0.000698961
530	CAGL0K12584g	0.753385	4.30824	0.0108851	0.0224989
531	CAGL0G00220g	0.7496	9.60316	5.13e-36	8.52e-35
532	CAGL0K03443g	0.747	6.42525	1.79e-08	8.21e-08
533	CAGL0M01760g	0.746186	7.70734	1.59e-18	1.31e-17
534	CAGL0I05632g	0.745938	6.59922	3.11e-09	1.51e-08
535	CAGL0L03674g	0.74289	5.89315	3.58e-06	1.28e-05
536	CAGL0C01419g	0.741713	4.4998	0.00620101	0.0133941
537	CAGL0K02299g	0.741192	7.46401	9.97e-16	7.3e-15
538	CAGL0J05159g	0.739744	8.57299	7.68e-15	5.35e-14
539	CAGL0I01122g	0.739472	9.06482	1.22e-25	1.37e-24
540	CAGL0L03091g	0.737802	6.84816	1.31e-10	7.06e-10
541	CAGL0G04345g	0.737517	5.73452	1.51e-05	5.02e-05
542	CAGL0L01947g	0.737484	6.11082	7.81e-07	3.02e-06
543	CAGL0J10538g	0.735197	5.28552	0.000318276	0.000877694
544	CAGL0I05984g	0.735021	6.09632	1.15e-06	4.36e-06
545	CAGL0K04301g	0.734038	6.24914	2.87e-07	1.17e-06
546	CAGL0H05533g	0.733285	5.74741	1.62e-05	5.32e-05
547	CAGL0E05610g	0.732551	9.0025	1.3e-17	1.04e-16
548	CAGL0L11286g	0.732026	4.02581	0.0214716	0.0411802
549	CAGL0J01001g	0.731115	6.54386	9.57e-09	4.47e-08
550	CAGL0B02013g	0.72926	7.50615	1.27e-15	9.26e-15
551	CAGL0G02915g	0.727928	10.103	5.35e-35	8.66e-34
552	CAGL0K05643g	0.726972	5.87529	8.94e-06	3.04e-05
553	CAGL0M04653g	0.725518	7.03054	1.45e-11	8.39e-11
554	CAGL0M00902g	0.724541	8.53668	1.81e-27	2.22e-26
555	CAGL0K11836g	0.724526	10.4061	5.25e-33	7.81e-32
556	CAGL0G02541g	0.723857	5.41422	0.000168601	0.000483988
557	CAGL0I10428g	0.723395	4.87611	0.00266877	0.00625072
558	CAGL0A02475g	0.722387	5.78802	1.67e-05	5.47e-05
559	CAGL0G00286g	0.722046	9.44295	3.17e-33	4.89e-32
560	CAGL0G06952g	0.721952	7.56528	5.54e-16	4.13e-15
561	CAGL0I05170g	0.7206	8.00948	4.5e-21	4.14e-20
562	CAGL0K04807g	0.720352	6.38186	1.13e-07	4.74e-07
563	CAGL0L03916g	0.719582	6.09607	1.92e-06	7.16e-06
564	CAGL0J04928g	0.717751	9.20442	1.01e-27	1.24e-26
565	CAGL0J08481g	0.716982	5.81615	1.61e-05	5.3e-05
566	CAGL0D00462g	0.716351	7.1715	2.41e-12	1.47e-11
567	CAGL0J06270g	0.71628	5.71565	2.82e-05	9.01e-05
568	CAGL0L08250g	0.716106	5.98547	4.63e-06	1.64e-05
569	CAGL0M00132g	0.71289	5.28407	0.00040064	0.00107789
570	CAGL0K03575g	0.712769	5.36792	0.000294497	0.000817225
571	CAGL0G04609g	0.712146	5.12409	0.000898482	0.00227846
572	CAGL0E01265g	0.711169	5.24987	0.00044385	0.00118836
573	CAGL0D04686g	0.710432	4.39389	0.0104788	0.02171
574	CAGL0C00253g	0.709525	5.51241	0.000105621	0.000312334
575	CAGL0G08151g	0.707902	7.6758	1.29e-16	1e-15
576	CAGL0K11814g	0.707859	7.10055	1.39e-11	8.07e-11
577	CAGL0J06182g	0.707095	6.81185	1.23e-09	6.22e-09
578	CAGL0M03157g	0.706369	6.27429	6.1e-07	2.39e-06
579	CAGL0G02211g	0.703796	6.12609	1.97e-06	7.32e-06
580	CAGL0D00154g	0.70156	4.6687	0.00610874	0.0132271
581	CAGL0J08613g	0.69717	7.33873	5.35e-13	3.42e-12
582	CAGL0F02387g	0.696329	7.28595	1.37e-12	8.53e-12
583	CAGL0L05258g	0.695963	5.11849	0.00112883	0.00281411
584	CAGL0M12947g	0.695608	5.66387	7.19e-05	0.00021709
585	CAGL0J03102g	0.694009	6.83609	1.33e-09	6.72e-09
586	CAGL0C03894g	0.693681	5.9026	1.78e-05	5.8e-05
587	CAGL0C03201g	0.692918	5.55299	0.000135097	0.00039318
588	CAGL0I05896g	0.69238	7.46802	5.94e-14	3.95e-13
589	CAGL0I06809g	0.691482	4.97036	0.00229449	0.00544927
590	CAGL0L02629g	0.69029	6.30817	6.59e-07	2.56e-06
591	CAGL0L10362g	0.690208	9.70525	2.14e-21	1.99e-20
592	CAGL0M08536g	0.688371	5.81287	3.32e-05	0.000105204
593	CAGL0G06248g	0.688261	5.92365	1.61e-05	5.29e-05
594	CAGL0H03619g	0.687456	7.61046	4.3e-15	3.03e-14
595	CAGL0E02783g	0.684189	8.0725	5.45e-20	4.76e-19
596	CAGL0L10692g	0.683802	6.52498	9.11e-08	3.88e-07
597	CAGL0J03828g	0.682476	6.29908	9.56e-07	3.65e-06
598	CAGL0J07612g	0.679725	9.11521	2.23e-22	2.14e-21
599	CAGL0J01595g	0.677955	11.029	2.6e-14	1.76e-13
600	CAGL0M01980g	0.676148	5.11694	0.00186916	0.00449718
601	CAGL0F07799g	0.674837	7.27069	6.94e-12	4.1e-11
602	CAGL0M09405g	0.674445	6.64206	4.86e-08	2.15e-07
603	CAGL0M01188g	0.673642	4.84457	0.00396752	0.00890976
604	CAGL0C01133g	0.672471	7.68751	3.01e-15	2.16e-14
605	CAGL0K08734g	0.672369	7.39287	1.2e-12	7.5e-12
606	CAGL0G06314g	0.6714	6.06938	8.82e-06	3e-05
607	CAGL0J01958g	0.668526	5.41365	0.000465056	0.00124137
608	CAGL0M07942g	0.668108	6.30345	1.63e-06	6.1e-06
609	CAGL0A01199g	0.668071	6.78597	9.72e-09	4.53e-08
610	CAGL0C02717g	0.6678	7.00527	6.2e-10	3.2e-09
611	CAGL0A01870g	0.666469	5.37033	0.000607116	0.00159549
612	CAGL0H02519g	0.665971	8.8083	4.97e-19	4.17e-18
613	CAGL0K12562g	0.665764	5.9167	3.23e-05	0.000102572
614	CAGL0C01815g	0.665385	7.40981	1.28e-12	7.97e-12
615	CAGL0G09757g	0.664732	5.11345	0.00186916	0.00449718
616	CAGL0A00187g	0.662785	6.16288	6.89e-06	2.38e-05
617	CAGL0K09878g	0.662719	6.31674	1.81e-06	6.77e-06
618	CAGL0M11748g	0.662065	7.56623	8.68e-14	5.72e-13
619	CAGL0L01089g	0.660663	7.78894	1.27e-15	9.26e-15
620	CAGL0M13937g	0.659769	8.63625	3.14e-15	2.25e-14
621	CAGL0G05313g	0.659015	6.14971	6.19e-06	2.15e-05
622	CAGL0K06875g	0.658639	5.21886	0.00135556	0.00333788
623	CAGL0H04499g	0.656861	6.09558	1.35e-05	4.49e-05
624	CAGL0L08404g	0.656528	5.81867	7.06e-05	0.000213757
625	CAGL0L05236g	0.655981	9.35447	1.19e-28	1.51e-27
626	CAGL0L10670g	0.654497	6.98655	1.91e-09	9.49e-09
627	CAGL0M01364g	0.654487	8.55582	5.26e-23	5.19e-22
628	CAGL0H04125g	0.654244	8.76514	4.63e-23	4.59e-22
629	CAGL0D01936g	0.654118	8.25841	3.57e-19	3.02e-18
630	CAGL0I01144g	0.654092	5.39078	0.000677509	0.00176994
631	CAGL0M10043g	0.653806	4.54261	0.0159252	0.0314163
632	CAGL0J04312g	0.653705	6.29834	2.47e-06	9.01e-06
633	CAGL0I05852g	0.653662	6.23422	4.82e-06	1.7e-05
634	CAGL0J10274g	0.651776	5.66694	0.000201093	0.000570949
635	CAGL0H10010g	0.651594	4.48408	0.0222122	0.0423981
636	CAGL0E03201g	0.651341	6.23297	5.91e-06	2.06e-05
637	CAGL0M06611g	0.650551	6.38848	1.34e-06	5.07e-06
638	CAGL0J02728g	0.650215	5.1063	0.00232351	0.00551226
639	CAGL0J01870g	0.649947	7.29699	3.44e-11	1.93e-10
640	CAGL0K09482g	0.648166	5.93776	4.66e-05	0.00014507
641	CAGL0F07513g	0.647833	7.7691	4.08e-14	2.72e-13
642	CAGL0K01639g	0.645685	6.44017	1.09e-06	4.15e-06
643	CAGL0L06336g	0.644515	5.38831	0.000838142	0.00214516
644	CAGL0M03399g	0.644321	8.45806	1.82e-16	1.39e-15
645	CAGL0H05709g	0.643309	5.7236	0.000171584	0.000492231
646	CAGL0H02695g	0.643241	7.98692	3.75e-15	2.65e-14
647	CAGL0A02365g	0.643075	8.06964	9.24e-18	7.45e-17
648	CAGL0L07436g	0.642832	6.689	1.01e-07	4.27e-07
649	CAGL0C03553g	0.642754	6.63858	1.51e-07	6.28e-07
650	CAGL0H01815g	0.642537	6.8119	3.33e-08	1.5e-07
651	CAGL0K05665g	0.642158	7.52523	1.16e-12	7.26e-12
652	CAGL0I01980g	0.641946	6.30924	4.33e-06	1.54e-05
653	CAGL0J05456g	0.641677	5.32892	0.00134919	0.00332404
654	CAGL0D02574g	0.641502	5.53085	0.000517766	0.00137211
655	CAGL0K09394g	0.640998	6.21129	8.04e-06	2.75e-05
656	CAGL0D02420g	0.640424	5.16314	0.00285936	0.00665476
657	CAGL0B00748g	0.639979	6.51886	5.65e-07	2.22e-06
658	CAGL0M05203g	0.638973	5.04141	0.00377338	0.00854771
659	CAGL0K06303g	0.638886	5.25673	0.00159053	0.00387324
660	CAGL0A02838g	0.638656	4.46327	0.0210927	0.0405065
661	CAGL0L02827g	0.637346	6.86593	2.02e-08	9.21e-08
662	CAGL0J05874g	0.635906	6.21413	8.04e-06	2.75e-05
663	CAGL0E03630g	0.635217	4.58443	0.0176607	0.0345162
664	CAGL0J11132g	0.63414	8.84046	1.81e-11	1.05e-10
665	CAGL0L00781g	0.634132	5.57526	0.000397935	0.00107127
666	CAGL0I01386g	0.632877	8.83146	3.49e-20	3.08e-19
667	CAGL0A03014g	0.632161	5.99288	4.19e-05	0.000131519
668	CAGL0E05082g	0.629516	6.6554	2.76e-07	1.12e-06
669	CAGL0M04169g	0.626308	6.99233	8.1e-09	3.79e-08
670	CAGL0D00484g	0.62614	8.71011	6.46e-23	6.36e-22
671	CAGL0K01749g	0.625428	7.57833	1.62e-12	9.98e-12
672	CAGL0D03938g	0.624158	6.06842	3.54e-05	0.000112161
673	CAGL0J08184g	0.623424	6.79352	8.15e-08	3.51e-07
674	CAGL0E02035g	0.623052	7.39568	3.58e-11	2.01e-10
675	CAGL0H06413g	0.621473	9.58595	3.7e-11	2.07e-10
676	CAGL0M05181g	0.621399	4.62145	0.0149806	0.0298328
677	CAGL0J03696g	0.621248	5.52595	0.000780505	0.00200903
678	CAGL0E04510g	0.62015	5.36147	0.00156341	0.00381352
679	CAGL0C00363g	0.619789	8.05012	1.73e-16	1.33e-15
680	CAGL0I03652g	0.618833	5.30627	0.00194227	0.00466546
681	CAGL0G05764g	0.617591	7.68879	1e-09	5.31e-09
682	CAGL0C01078g	0.617069	6.92434	2.44e-05	7.85e-05
683	CAGL0M01936g	0.616902	6.47047	2.19e-06	8.06e-06
684	CAGL0M02343g	0.61434	4.77984	0.0112198	0.0230935
685	CAGL0H03223g	0.614242	5.93933	0.000115186	0.00033903
686	CAGL0M06413g	0.612149	6.97447	1.95e-08	8.91e-08
687	CAGL0E04488g	0.611484	5.116	0.00482058	0.0106574
688	CAGL0H06611g	0.611172	5.89327	0.00017324	0.000496658
689	CAGL0I07821g	0.611077	7.19013	2.86e-09	1.39e-08
690	CAGL0E01243g	0.610595	8.03671	8.61e-11	4.69e-10
691	CAGL0M05115g	0.609381	6.33403	8.19e-06	2.8e-05
692	CAGL0J01661g	0.608557	8.23226	7.87e-16	5.77e-15
693	CAGL0I08415g	0.608071	4.45109	0.0262173	0.0491505
694	CAGL0I10560g	0.607583	4.79553	0.0117764	0.0241153
695	CAGL0L03410g	0.607176	4.5743	0.0218405	0.0418151
696	CAGL0K08008g	0.607113	6.27956	1.3e-05	4.34e-05
697	CAGL0M08866g	0.606501	5.62366	0.000621473	0.00163225
698	CAGL0I01848g	0.606162	5.60477	0.000724273	0.00187987
699	CAGL0G02453g	0.605324	5.42346	0.0015411	0.00376533
700	CAGL0H02079g	0.605184	5.23597	0.00296286	0.00686309
701	CAGL0J01353g	0.604566	6.8734	9.96e-08	4.22e-07
702	CAGL0E01617g	0.60425	7.46075	5.52e-11	3.05e-10
703	CAGL0M01870g	0.60336	4.99094	0.00641243	0.0138304
704	CAGL0K11990g	0.602915	6.31442	1.34e-05	4.47e-05
705	CAGL0A01133g	0.601822	6.0569	7.79e-05	0.000234321
706	CAGL0I07953g	0.6016	5.74141	0.000364267	0.00099274
707	CAGL0F01947g	0.601178	8.87673	1.82e-20	1.63e-19
708	CAGL0M10571g	0.601058	6.98743	3.41e-08	1.53e-07
709	CAGL0J05940g	0.600521	7.72503	8.29e-13	5.25e-12
710	CAGL0M10307g	0.599326	6.05092	7.45e-05	0.000224573
711	CAGL0L03135g	0.599277	5.58979	0.000843772	0.00215707
712	CAGL0G09251g	0.596414	6.38415	9.65e-06	3.27e-05
713	CAGL0J01177g	0.596208	5.78838	0.000374523	0.00101818
714	CAGL0M04433g	0.595666	5.64409	0.000680621	0.00177492
715	CAGL0H00682g	0.595468	7.91564	2.57e-13	1.67e-12
716	CAGL0C00275g	0.59448	8.43032	9.02e-15	6.25e-14
717	CAGL0M08272g	0.594445	6.25627	2.12e-05	6.89e-05
718	CAGL0E05786g	0.594216	4.85378	0.0135202	0.0272589
719	CAGL0H09680g	0.594209	5.64357	0.000680621	0.00177492
720	CAGL0C00759g	0.59291	4.81761	0.0123454	0.0251285
721	CAGL0I02794g	0.592673	6.18206	4.73e-05	0.000147149
722	CAGL0M05511g	0.592362	5.57173	0.00119467	0.00296652
723	CAGL0K06325g	0.592016	7.09458	1.47e-08	6.82e-08
724	CAGL0G02893g	0.591289	9.12932	1.07e-20	9.68e-20
725	CAGL0L12210g	0.589732	6.15902	5.03e-05	0.000155648
726	CAGL0M08844g	0.589324	6.70978	8.86e-07	3.4e-06
727	CAGL0M02981g	0.589239	6.20136	4.26e-05	0.000133742
728	CAGL0F08063g	0.588895	7.15747	9.14e-09	4.27e-08
729	CAGL0M08954g	0.587918	6.28461	2.64e-05	8.46e-05
730	CAGL0B02981g	0.587769	6.46577	7.57e-06	2.6e-05
731	CAGL0G04565g	0.587341	5.24189	0.0037918	0.00857623
732	CAGL0L10406g	0.586029	9.1291	4.23e-14	2.82e-13
733	CAGL0F03069g	0.585375	6.12291	7.51e-05	0.000226162
734	CAGL0K01881g	0.585277	4.83015	0.0158247	0.03128
735	CAGL0K04873g	0.584555	5.02126	0.00900026	0.018904
736	CAGL0F06567g	0.583957	6.01627	0.000147428	0.000427376
737	CAGL0I06402g	0.583577	7.98459	3.46e-14	2.32e-13
738	CAGL0G09262g	0.582721	7.14053	1.68e-08	7.75e-08
739	CAGL0K10714g	0.581737	5.88248	0.000309615	0.000856486
740	CAGL0L04576g	0.581318	6.66036	2.02e-06	7.49e-06
741	CAGL0C03333g	0.580979	6.16178	6.35e-05	0.000193865
742	CAGL0L13046g	0.580847	5.99401	0.000157066	0.000453826
743	CAGL0D01276g	0.5804	6.04815	0.000138327	0.000402316
744	CAGL0G06842g	0.57956	8.44103	6.48e-16	4.79e-15
745	CAGL0K06545g	0.579374	6.05376	0.000144182	0.000418792
746	CAGL0I07535g	0.578413	5.83919	0.000383094	0.0010351
747	CAGL0K02805g	0.578386	6.59905	3.38e-06	1.21e-05
748	CAGL0E00583g	0.577696	5.89502	0.000336574	0.00092469
749	CAGL0L09801g	0.575296	7.78841	2.67e-12	1.62e-11
750	CAGL0E06380g	0.575221	7.13052	6.37e-08	2.77e-07
751	CAGL0C04048g	0.574956	7.60892	4.99e-11	2.77e-10
752	CAGL0F01815g	0.572666	4.8885	0.0147424	0.0293982
753	CAGL0J05302g	0.570814	7.30809	3.51e-09	1.68e-08
754	CAGL0G03509g	0.570616	6.24627	5.69e-05	0.000174499
755	CAGL0H09416g	0.570144	7.06134	7.83e-08	3.38e-07
756	CAGL0E03476g	0.568661	5.19898	0.00626981	0.013536
757	CAGL0C00209g	0.568555	6.76065	1.39e-06	5.24e-06
758	CAGL0G01903g	0.567682	7.49601	1.41e-06	5.32e-06
759	CAGL0L11110g	0.567194	8.53141	2.61e-17	2.07e-16
760	CAGL0K09218g	0.566824	6.10701	0.000158621	0.000457123
761	CAGL0L00627g	0.564282	5.54587	0.00203562	0.00487907
762	CAGL0L06182g	0.563832	9.164	4.68e-19	3.93e-18
763	CAGL0L09955g	0.563085	7.37729	2.63e-09	1.29e-08
764	CAGL0M02519g	0.561849	5.02602	0.0138203	0.0277912
765	CAGL0I04774g	0.560205	7.56879	2.84e-10	1.5e-09
766	CAGL0A04301g	0.559261	6.61146	6.86e-06	2.37e-05
767	CAGL0L04400g	0.559048	6.31812	4.87e-05	0.000151052
768	CAGL0D05808g	0.558065	7.27378	1.38e-08	6.4e-08
769	CAGL0D01100g	0.5579	7.09883	7.76e-08	3.36e-07
770	CAGL0H08261g	0.555696	6.1481	0.000160296	0.000461346
771	CAGL0G01991g	0.555359	5.92389	0.00047548	0.00126613
772	CAGL0G09603g	0.555048	8.8562	3.14e-14	2.11e-13
773	CAGL0F02519g	0.554942	5.75038	0.000893437	0.00226697
774	CAGL0L00957g	0.554508	7.59057	3.22e-10	1.69e-09
775	CAGL0K01727g	0.554041	7.66925	1.05e-10	5.7e-10
776	CAGL0C03369g	0.553501	5.79053	0.000868047	0.002214
777	CAGL0A01804g	0.553227	9.77585	6.39e-07	2.49e-06
778	CAGL0M01650g	0.552922	7.87995	3.51e-12	2.11e-11
779	CAGL0G07579g	0.552775	7.32264	1.11e-08	5.18e-08
780	CAGL0J05082g	0.552343	5.69484	0.00160298	0.00389711
781	CAGL0K02079g	0.551503	9.09361	9.07e-20	7.86e-19
782	CAGL0M00594g	0.549036	5.92584	0.00047548	0.00126613
783	CAGL0I07887g	0.548488	7.35903	9.91e-09	4.62e-08
784	CAGL0I03938g	0.54811	8.10616	1.11e-13	7.29e-13
785	CAGL0G06028g	0.547959	7.95117	1.9e-12	1.17e-11
786	CAGL0L09933g	0.547298	8.37096	6.78e-14	4.48e-13
787	CAGL0M11682g	0.546977	5.17677	0.0110566	0.0228
788	CAGL0K03267g	0.545328	7.22484	1.7e-07	6.99e-07
789	CAGL0C02959g	0.545048	6.76514	3.19e-06	1.15e-05
790	CAGL0I03960g	0.544742	8.47392	7.14e-16	5.27e-15
791	CAGL0G10175g	0.544249	6.50174	2.24e-05	7.25e-05
792	CAGL0M03553g	0.544129	7.18084	3.01e-06	1.09e-05
793	CAGL0K01199g	0.542427	6.43992	3.91e-05	0.000123507
794	CAGL0M09130g	0.541585	5.69661	0.00160298	0.00389711
795	CAGL0K01683g	0.54138	9.0272	4.16e-09	1.98e-08
796	CAGL0L06798g	0.540189	9.07697	6.18e-14	4.09e-13
797	CAGL0G02497g	0.538862	5.32382	0.0061222	0.0132433
798	CAGL0K12386g	0.538742	5.49198	0.00381378	0.00861271
799	CAGL0I07183g	0.537654	6.14268	0.000284223	0.000789211
800	CAGL0J02904g	0.536856	7.43464	8.05e-09	3.78e-08
801	CAGL0C04433g	0.53675	6.10676	0.000350808	0.00095902
802	CAGL0L03355g	0.5358	6.36777	6.57e-05	0.000200414
803	CAGL0J08316g	0.534225	9.73015	6.27e-05	0.00019151
804	CAGL0L13392g	0.534161	9.46243	0.0215627	0.0413371
805	CAGL0E02695g	0.532738	5.59153	0.00296131	0.00686308
806	CAGL0E04378g	0.532704	7.45249	6.83e-09	3.22e-08
807	CAGL0L08162g	0.531078	5.30884	0.0070966	0.0152021
808	CAGL0B02365g	0.531045	6.14099	0.000284223	0.000789211
809	CAGL0F01397g	0.530888	7.22263	1.12e-07	4.72e-07
810	CAGL0B04521g	0.529784	8.52899	2.04e-12	1.25e-11
811	CAGL0J01892g	0.527596	7.54567	2.91e-09	1.42e-08
812	CAGL0B00682g	0.524597	6.4479	7.31e-05	0.00022054
813	CAGL0M04323g	0.524442	5.34341	0.00790809	0.0167938
814	CAGL0A04103g	0.524187	7.89863	1.06e-09	5.38e-09
815	CAGL0D02442g	0.523968	7.34488	4.57e-08	2.02e-07
816	CAGL0G10021g	0.522799	5.10543	0.0138232	0.0277912
817	CAGL0K05093g	0.522786	6.93983	2.47e-06	9.01e-06
818	CAGL0G04125g	0.522786	6.09936	0.000497064	0.00131962
819	CAGL0L01991g	0.521941	5.27281	0.00951796	0.0198873
820	CAGL0M13409g	0.520991	4.99477	0.0193684	0.0375207
821	CAGL0L06160g	0.520607	10.0115	1.9e-22	1.82e-21
822	CAGL0L01705g	0.519846	7.55633	9.26e-09	4.32e-08
823	CAGL0M12342g	0.519126	6.15924	0.00037516	0.00101865
824	CAGL0G06094g	0.518779	8.41421	1.43e-12	8.88e-12
825	CAGL0M02123g	0.517829	6.01465	0.000870183	0.00221688
826	CAGL0G06600g	0.516313	7.2833	1.2e-07	5.03e-07
827	CAGL0J07172g	0.516301	6.8276	6.39e-06	2.22e-05
828	CAGL0J05852g	0.515511	5.07703	0.01922	0.0372668
829	CAGL0K01221g	0.515136	6.44934	8.96e-05	0.000267896
830	CAGL0J01529g	0.515068	5.40843	0.00785568	0.0166905
831	CAGL0F04125g	0.514394	6.29665	0.000244393	0.000685238
832	CAGL0E03113g	0.514007	7.51281	1.42e-08	6.59e-08
833	CAGL0K08162g	0.512183	6.02795	0.000757534	0.001957
834	CAGL0L06644g	0.511193	5.54463	0.00455623	0.0101237
835	CAGL0J03608g	0.511147	5.60565	0.00379635	0.00858213
836	CAGL0L11550g	0.510702	5.61114	0.00467246	0.0103455
837	CAGL0K07205g	0.510448	7.09927	1.09e-06	4.13e-06
838	CAGL0G02189g	0.508779	7.30966	3.19e-07	1.28e-06
839	CAGL0K10934g	0.507912	6.74592	1.82e-05	5.92e-05
840	CAGL0E02057g	0.50769	5.23032	0.0127323	0.0258136
841	CAGL0C05159g	0.507024	6.32246	0.0002349	0.000660561
842	CAGL0I09966g	0.506289	6.98225	3.53e-06	1.26e-05
843	CAGL0K00891g	0.50623	8.0862	1.36e-10	7.33e-10
844	CAGL0L11726g	0.506175	5.37918	0.0087648	0.0184621
845	CAGL0C00847g	0.504803	7.20504	4.83e-07	1.91e-06
846	CAGL0F00495g	0.504354	6.11667	0.000650634	0.00170377
847	CAGL0J08657g	0.50434	6.98803	3.64e-06	1.3e-05
848	CAGL0J06468g	0.503478	7.54035	1.66e-08	7.65e-08
849	CAGL0C03487g	0.503088	5.82969	0.0026727	0.00625661
850	CAGL0B00946g	0.502716	7.71427	2.14e-09	1.06e-08
851	CAGL0A02486g	0.502342	6.05225	0.00102147	0.00256529
852	CAGL0K08668g	0.500859	6.87542	0.0179944	0.0350751
853	CAGL0K08756g	0.500835	6.63794	4.56e-05	0.000142342
854	CAGL0B03465g	0.500574	6.32524	0.0002349	0.000660561
855	CAGL0D05280g	0.500454	8.33897	1.62e-07	6.68e-07
856	CAGL0K11231g	0.499978	6.57544	7.59e-05	0.000228533
857	CAGL0E04356g	0.49982	7.97474	7.33e-11	4.02e-10
858	CAGL0L10092g	0.499786	7.68419	6.12e-06	2.13e-05
859	CAGL0M01914g	0.499423	6.89568	7.43e-06	2.56e-05
860	CAGL0H06655g	0.498872	5.01602	0.024878	0.0469169
861	CAGL0K06655g	0.49815	6.1516	0.000624388	0.00163821
862	CAGL0F02915g	0.49791	5.71624	0.00372666	0.00844621
863	CAGL0L09691g	0.497529	6.54386	9.04e-05	0.000270128
864	CAGL0C00968g	0.493305	8.66044	8.35e-07	3.21e-06
865	CAGL0K01353g	0.490617	8.60987	3.85e-13	2.48e-12
866	CAGL0G01232g	0.489892	6.96112	7.22e-06	2.49e-05
867	CAGL0H10428g	0.4892	6.22881	0.000628029	0.00164653
868	CAGL0I10098g	0.489058	7.50864	2.42e-06	8.83e-06
869	CAGL0H06391g	0.486208	7.31525	4.72e-07	1.87e-06
870	CAGL0G05329g	0.485752	5.31484	0.0159196	0.0314163
871	CAGL0A00737g	0.485546	5.32603	0.0134201	0.027129
872	CAGL0K10384g	0.484819	5.42462	0.00997582	0.0207165
873	CAGL0L06006g	0.483861	5.80617	0.00351209	0.00802581
874	CAGL0M11814g	0.482717	5.35289	0.0142706	0.0285996
875	CAGL0H02893g	0.48207	6.6459	8.1e-05	0.000243067
876	CAGL0J03806g	0.480674	7.32833	6.37e-07	2.49e-06
877	CAGL0D05544g	0.480602	7.03441	6.29e-06	2.18e-05
878	CAGL0F01969g	0.479785	5.96024	0.00210035	0.00501789
879	CAGL0G07293g	0.47752	6.21654	0.000843024	0.0021564
880	CAGL0D05192g	0.47705	9.64008	1.12e-12	7.08e-12
881	CAGL0L05302g	0.476042	6.16129	0.00111736	0.00279025
882	CAGL0E02915g	0.475459	6.48356	0.00022095	0.000624117
883	CAGL0H07557g	0.474883	7.08047	5.38e-06	1.89e-05
884	CAGL0L01485g	0.473601	8.63171	1.62e-11	9.36e-11
885	CAGL0G01342g	0.472504	5.75077	0.00602076	0.0130579
886	CAGL0G03245g	0.470152	8.36697	5.91e-10	3.06e-09
887	CAGL0M07381g	0.469319	7.04249	9.34e-06	3.17e-05
888	CAGL0D00594g	0.469061	7.17498	4.14e-06	1.47e-05
889	CAGL0E00979g	0.468961	5.38332	0.0155893	0.0309195
890	CAGL0K05379g	0.467824	8.2564	3.36e-11	1.89e-10
891	CAGL0M12859g	0.46592	7.65793	5.34e-08	2.34e-07
892	CAGL0F07117g	0.462861	7.99079	2.66e-08	1.21e-07
893	CAGL0K03487g	0.462182	7.0412	1.52e-05	5.03e-05
894	CAGL0M01694g	0.461955	6.60021	0.000205295	0.000581012
895	CAGL0H01606g	0.461675	7.91912	4.04e-08	1.8e-07
896	CAGL0F05885g	0.459636	5.62543	0.00994991	0.0206821
897	CAGL0H08503g	0.457574	6.48273	0.000436228	0.00116937
898	CAGL0E01859g	0.457428	7.26398	3.15e-06	1.14e-05
899	CAGL0I00220g	0.457197	7.3008	0.000340211	0.00093352
900	CAGL0L05676g	0.457035	5.80476	0.00604253	0.0130902
901	CAGL0M08558g	0.456588	10.8891	2.01e-16	1.53e-15
902	CAGL0G02959g	0.456333	5.65085	0.0107764	0.0222951
903	CAGL0J07810g	0.455961	6.81389	7.87e-05	0.000236535
904	CAGL0M06105g	0.455603	6.6971	0.000149495	0.000433084
905	CAGL0F00693g	0.455596	7.74608	4.59e-08	2.03e-07
906	CAGL0G08646g	0.455251	5.29768	0.0261321	0.0490153
907	CAGL0E00561g	0.454483	7.93194	3.8e-07	1.52e-06
908	CAGL0F05247g	0.454225	5.36367	0.0210452	0.0404504
909	CAGL0I06941g	0.452712	5.66874	0.00944347	0.0197503
910	CAGL0K05621g	0.452699	5.26026	0.0240996	0.0455673
911	CAGL0L10318g	0.452373	5.95257	0.00409322	0.00916874
912	CAGL0I08789g	0.451395	6.76743	0.000117096	0.000343966
913	CAGL0M01320g	0.450923	6.122	0.00226414	0.00538587
914	CAGL0H09130g	0.450887	7.45262	1.03e-06	3.93e-06
915	CAGL0L00671g	0.450316	7.38745	2.67e-05	8.57e-05
916	CAGL0D01606g	0.449563	5.80377	0.00707048	0.0151608
917	CAGL0H08525g	0.449411	6.07852	0.00270969	0.00632308
918	CAGL0I07271g	0.448311	6.75311	0.000126079	0.00036888
919	CAGL0G09361g	0.448171	8.38061	1.35e-10	7.26e-10
920	CAGL0M09823g	0.447877	6.1342	0.00238342	0.00562416
921	CAGL0H09350g	0.447794	5.36368	0.0210452	0.0404504
922	CAGL0H03003g	0.446876	7.30787	4.48e-06	1.59e-05
923	CAGL0K03377g	0.446534	6.51808	0.000508537	0.00134927
924	CAGL0A02772g	0.446418	7.28604	5.18e-06	1.82e-05
925	CAGL0M11792g	0.445811	6.29365	0.00116759	0.00290418
926	CAGL0E03982g	0.44459	5.80145	0.00825642	0.0174663
927	CAGL0C04741g	0.44452	10.2774	4.16e-15	2.93e-14
928	CAGL0M06853g	0.442062	6.51001	0.000576223	0.00151889
929	CAGL0C03597g	0.442021	8.12875	2.11e-09	1.04e-08
930	CAGL0B04477g	0.441812	5.85872	0.00705024	0.0151248
931	CAGL0H03091g	0.441732	6.43943	0.000950091	0.00239694
932	CAGL0C03762g	0.440629	6.51745	0.000605152	0.00159222
933	CAGL0J07656g	0.440558	7.43053	2.18e-06	8.05e-06
934	CAGL0M09449g	0.43944	6.46891	0.000777888	0.00200372
935	CAGL0I09482g	0.439301	7.38287	3.2e-06	1.15e-05
936	CAGL0B04433g	0.437814	5.6424	0.014706	0.0293516
937	CAGL0D05478g	0.437789	7.66026	3.65e-07	1.46e-06
938	CAGL0J08118g	0.437541	6.36804	0.00113706	0.00283301
939	CAGL0J07282g	0.437532	5.51697	0.0178356	0.0347964
940	CAGL0L07810g	0.43676	7.58288	6.93e-07	2.69e-06
941	CAGL0K10076g	0.436459	6.44253	0.000818882	0.0020983
942	CAGL0F04565g	0.436136	9.41956	3.37e-12	2.03e-11
943	CAGL0F07315g	0.434969	7.48606	1.88e-06	7.03e-06
944	CAGL0H04367g	0.434752	5.52368	0.0182873	0.035599
945	CAGL0F07975g	0.43473	5.91955	0.0060238	0.0130579
946	CAGL0M11308g	0.433988	5.99587	0.00553589	0.0120935
947	CAGL0L07854g	0.432643	6.43912	0.000950091	0.00239694
948	CAGL0F03047g	0.431346	5.75975	0.0121207	0.0247402
949	CAGL0C01067g	0.430769	6.77681	0.00378338	0.00856157
950	CAGL0D02772g	0.430226	6.66803	0.000402136	0.00108126
951	CAGL0F00935g	0.429291	5.79986	0.0114517	0.023505
952	CAGL0K12936g	0.428542	6.56141	0.000730959	0.001895
953	CAGL0H10186g	0.428276	6.20915	0.00310824	0.00716975
954	CAGL0I00836g	0.426681	6.94541	0.000104905	0.000310425
955	CAGL0L10450g	0.425998	6.74786	0.000318993	0.000879122
956	CAGL0L00605g	0.424987	7.87906	8.91e-08	3.8e-07
957	CAGL0C00781g	0.423786	7.01618	7.41e-05	0.000223491
958	CAGL0D03234g	0.423438	5.7352	0.013442	0.0271608
959	CAGL0M02101g	0.4225	7.25611	1.67e-05	5.47e-05
960	CAGL0F08019g	0.422104	5.57452	0.0210884	0.0405065
961	CAGL0L05522g	0.421478	8.18677	7e-09	3.3e-08
962	CAGL0I03190g	0.420354	9.44782	1.77e-09	8.84e-09
963	CAGL0K09834g	0.419983	5.63828	0.0171205	0.0335197
964	CAGL0A04037g	0.419311	6.36642	0.00213888	0.00510717
965	CAGL0M14025g	0.418937	8.936	7.93e-08	3.42e-07
966	CAGL0D01298g	0.418535	10.128	7.82e-07	3.02e-06
967	CAGL0J00407g	0.416838	6.3053	0.00269581	0.00629927
968	CAGL0H03267g	0.416348	6.76824	0.000410415	0.00110218
969	CAGL0K01925g	0.416003	8.0403	4.69e-08	2.07e-07
970	CAGL0L01881g	0.415847	7.88578	1.49e-07	6.21e-07
971	CAGL0F08305g	0.41522	6.09757	0.00555246	0.0121177
972	CAGL0C02167g	0.408376	6.7679	0.000471787	0.00125781
973	CAGL0J06204g	0.40694	6.39567	0.00238224	0.00562416
974	CAGL0G02827g	0.405946	7.4499	9.72e-06	3.29e-05
975	CAGL0B03069g	0.405722	9.76236	1.34e-09	6.73e-09
976	CAGL0M02299g	0.405601	5.68778	0.0191627	0.0371718
977	CAGL0G08338g	0.40529	6.15164	0.0055968	0.0121964
978	CAGL0L04246g	0.40318	6.86654	0.000420471	0.0011285
979	CAGL0I10813g	0.40146	5.73048	0.0180579	0.0351835
980	CAGL0H05599g	0.399812	7.51265	8.73e-06	2.97e-05
981	CAGL0M13783g	0.399569	6.67484	0.00101872	0.00255985
982	CAGL0F04829g	0.399235	6.61167	0.0012288	0.00304442
983	CAGL0I03828g	0.398375	7.59578	1.08e-05	3.64e-05
984	CAGL0M05665g	0.397005	9.34998	2.1e-09	1.04e-08
985	CAGL0E00957g	0.396943	6.231	0.005308	0.0116475
986	CAGL0I01012g	0.395936	7.0727	0.000160276	0.000461346
987	CAGL0M04807g	0.394185	6.34593	0.00421094	0.0094038
988	CAGL0E06116g	0.393832	6.53163	0.0018739	0.00450613
989	CAGL0L02013g	0.392742	8.01647	2.4e-07	9.81e-07
990	CAGL0H01881g	0.392245	6.13034	0.00817469	0.0173183
991	CAGL0L06446g	0.392126	6.34778	0.00421094	0.0094038
992	CAGL0K00517g	0.392124	5.89717	0.0145251	0.0290174
993	CAGL0A03234g	0.391674	10.7809	4.54e-08	2.02e-07
994	CAGL0I01320g	0.390919	6.56563	0.00184232	0.00444472
995	CAGL0L08492g	0.390845	7.17618	0.000120081	0.000352265
996	CAGL0K10846g	0.389944	5.76343	0.0196379	0.0380101
997	CAGL0M10978g	0.388773	7.7304	3.32e-06	1.19e-05
998	CAGL0M08514g	0.388529	9.15964	6.16e-07	2.41e-06
999	CAGL0L02717g	0.388402	8.31818	6.63e-08	2.88e-07
1000	CAGL0L10604g	0.387074	6.68416	0.00141321	0.00347401
1001	CAGL0K12166g	0.38686	6.06263	0.0105636	0.0218754
1002	CAGL0K02255g	0.385996	8.30248	3.14e-08	1.41e-07
1003	CAGL0C04455g	0.385814	9.01098	1.46e-07	6.09e-07
1004	CAGL0L06490g	0.385573	8.09435	1.56e-07	6.47e-07
1005	CAGL0L06094g	0.385338	7.21644	0.000222216	0.000627292
1006	CAGL0J06842g	0.384588	5.8172	0.0221038	0.0422524
1007	CAGL0I07051g	0.384546	7.92318	8.64e-07	3.32e-06
1008	CAGL0G05247g	0.383362	5.74455	0.0254988	0.0479256
1009	CAGL0K06479g	0.383329	6.00202	0.0121391	0.0247661
1010	CAGL0K04939g	0.383143	7.25326	9.3e-05	0.000276984
1011	CAGL0M01892g	0.382833	6.63847	0.00180878	0.00437336
1012	CAGL0K02497g	0.381439	7.478	2.74e-05	8.79e-05
1013	CAGL0E05940g	0.380391	6.0765	0.0109797	0.0226627
1014	CAGL0J06380g	0.379411	9.60939	9.94e-09	4.63e-08
1015	CAGL0C01485g	0.37872	6.48118	0.00321187	0.00740104
1016	CAGL0H01595g	0.378051	6.37671	0.00463505	0.0102781
1017	CAGL0I06853g	0.377031	5.98712	0.0156616	0.0309932
1018	CAGL0H07843g	0.376987	6.48036	0.00366715	0.00832842
1019	CAGL0D06402g	0.376823	9.14477	5.61e-05	0.000172441
1020	CAGL0H03487g	0.375456	6.40619	0.00508244	0.0112027
1021	CAGL0K06743g	0.373421	6.70519	0.00176657	0.00427835
1022	CAGL0L10186g	0.372788	9.29216	1.67e-07	6.88e-07
1023	CAGL0B01232g	0.3712	5.94379	0.0190577	0.0370007
1024	CAGL0M13981g	0.369606	5.99993	0.0162485	0.0320255
1025	CAGL0M09911g	0.369138	6.03474	0.0152821	0.0303647
1026	CAGL0L02475g	0.368945	10.8108	8.09e-11	4.42e-10
1027	CAGL0J07546g	0.368679	6.00099	0.0162485	0.0320255
1028	CAGL0M06699g	0.368237	6.22831	0.00929393	0.0194745
1029	CAGL0I06050g	0.368187	9.68344	0.0125733	0.0255342
1030	CAGL0G00968g	0.365905	7.45666	7.07e-05	0.000213862
1031	CAGL0M08712g	0.365014	6.25359	0.00997058	0.0207153
1032	CAGL0I02156g	0.36259	6.61591	0.00333724	0.00766194
1033	CAGL0L11792g	0.362122	8.96643	4.09e-07	1.62e-06
1034	CAGL0H08547g	0.361809	9.1819	1.12e-07	4.72e-07
1035	CAGL0L12078g	0.36069	9.65968	3.16e-09	1.53e-08
1036	CAGL0K04499g	0.359262	8.05976	5.75e-06	2.01e-05
1037	CAGL0D04972g	0.358551	6.34175	0.0084545	0.0178767
1038	CAGL0J09922g	0.358134	9.49153	9.64e-08	4.09e-07
1039	CAGL0M12683g	0.35741	6.92601	0.00124289	0.00307761
1040	CAGL0L06270g	0.357235	10.4754	4.72e-10	2.46e-09
1041	CAGL0K02277g	0.35639	6.23399	0.012469	0.0253573
1042	CAGL0C01325g	0.355014	9.48698	8e-09	3.74e-08
1043	CAGL0G07315g	0.353502	8.54563	2.78e-06	1.01e-05
1044	CAGL0A00363g	0.353317	9.5288	5.9e-08	2.57e-07
1045	CAGL0D05632g	0.353302	7.31125	0.000576251	0.00151889
1046	CAGL0G06732g	0.351173	10.0224	1.66e-07	6.83e-07
1047	CAGL0H08558g	0.349718	6.9633	0.00145679	0.00357319
1048	CAGL0I06292g	0.349224	6.67643	0.00358857	0.00817942
1049	CAGL0L02805g	0.348186	7.45683	0.000152317	0.000440683
1050	CAGL0G10131g	0.345755	8.97219	5.29e-08	2.32e-07
1051	CAGL0M09889g	0.344549	6.94776	0.00176853	0.00428074
1052	CAGL0M11726g	0.342914	11.4135	1.72e-12	1.06e-11
1053	CAGL0I04114g	0.341058	6.95938	0.00184986	0.00445804
1054	CAGL0G07491g	0.340418	6.87137	0.00284157	0.00662384
1055	CAGL0H06281g	0.340379	7.02173	0.00141903	0.00348637
1056	CAGL0L03652g	0.340324	6.85586	0.00306034	0.00706295
1057	CAGL0H07007g	0.337847	8.48933	4.14e-07	1.64e-06
1058	CAGL0K05995g	0.336959	7.05105	0.00159491	0.00388178
1059	CAGL0M05049g	0.336766	7.49946	0.000190131	0.000541916
1060	CAGL0D04114g	0.33636	7.70645	6.94e-05	0.000210732
1061	CAGL0M07425g	0.335141	6.69297	0.00556664	0.0121426
1062	CAGL0F08239g	0.334223	7.05359	0.00181575	0.00438781
1063	CAGL0J00605g	0.334009	7.78227	4.81e-05	0.000149491
1064	CAGL0I00572g	0.333943	9.17481	2.84e-08	1.29e-07
1065	CAGL0F01265g	0.333888	7.1807	0.000888736	0.00225688
1066	CAGL0F07095g	0.332239	7.14109	0.00122309	0.00303368
1067	CAGL0I01518g	0.330626	7.87525	3.38e-05	0.00010715
1068	CAGL0J05346g	0.330078	6.48548	0.0108515	0.02244
1069	CAGL0H01309g	0.329785	6.98851	0.00233315	0.00552324
1070	CAGL0C05093g	0.329521	6.88402	0.0033821	0.00775284
1071	CAGL0B03685g	0.329271	11.6607	2.43e-09	1.19e-08
1072	CAGL0M11374g	0.328755	6.85471	0.00392011	0.00881675
1073	CAGL0J11891g	0.328155	7.59544	0.000173831	0.00049803
1074	CAGL0K09548g	0.327875	7.21323	0.0010231	0.00256792
1075	CAGL0K10626g	0.327238	8.43072	2.81e-05	8.97e-05
1076	CAGL0C00649g	0.327036	8.41184	1.67e-06	6.23e-06
1077	CAGL0H08844g	0.325882	8.87201	0.000455009	0.00121602
1078	CAGL0L06974g	0.325338	8.5586	5.83e-06	2.04e-05
1079	CAGL0K01309g	0.324738	6.59488	0.00885679	0.0186292
1080	CAGL0L00227g	0.32429	7.20756	0.0121532	0.0247835
1081	CAGL0M13607g	0.322266	8.03396	1.74e-05	5.68e-05
1082	CAGL0I05192g	0.321455	7.37717	0.000710822	0.00184822
1083	CAGL0J02948g	0.320203	7.26213	0.00519109	0.011408
1084	CAGL0D05896g	0.319324	7.65448	0.000189197	0.000539602
1085	CAGL0C02365g	0.318496	9.06243	9.21e-08	3.91e-07
1086	CAGL0E00649g	0.317866	7.28475	0.00108284	0.00270709
1087	CAGL0H05489g	0.317549	9.65358	5.64e-08	2.47e-07
1088	CAGL0J11968g	0.313025	6.7192	0.00865686	0.0182696
1089	CAGL0G07359g	0.313015	6.32641	0.0227332	0.0433178
1090	CAGL0F04741g	0.311578	7.17607	0.00200939	0.00481883
1091	CAGL0G01804g	0.310316	7.60935	0.00037476	0.0010182
1092	CAGL0M03355g	0.309893	7.89501	0.000260044	0.000726643
1093	CAGL0J00627g	0.308693	7.26208	0.00175294	0.00424766
1094	CAGL0G05357g	0.306188	7.69428	0.000396317	0.00106756
1095	CAGL0L07238g	0.305756	7.89197	0.000115742	0.000340441
1096	CAGL0K01661g	0.304866	7.18765	0.00235344	0.0055653
1097	CAGL0M09581g	0.304129	9.78005	5.87e-07	2.3e-06
1098	CAGL0K01617g	0.304059	7.2019	0.00246952	0.0058118
1099	CAGL0A03366g	0.303518	9.1766	4.67e-06	1.65e-05
1100	CAGL0L03289g	0.303463	8.34137	2.2e-05	7.12e-05
1101	CAGL0B00814g	0.300866	7.92311	0.000124133	0.000363426
1102	CAGL0J01155g	0.30013	7.13004	0.00378041	0.00855924
1103	CAGL0K00363g	0.299989	6.73418	0.0113491	0.0233073
1104	CAGL0D00748g	0.299391	10.1879	5.48e-07	2.16e-06
1105	CAGL0F04279g	0.299322	7.02661	0.00534419	0.0117095
1106	CAGL0E06534g	0.298516	7.66616	0.000490418	0.00130383
1107	CAGL0K08800g	0.298188	7.82886	0.000241628	0.000678186
1108	CAGL0D03102g	0.297524	7.65554	0.000519327	0.00137542
1109	CAGL0I10340g	0.295651	7.04051	0.00553101	0.0120888
1110	CAGL0I03674g	0.29301	8.20178	7.01e-05	0.000212534
1111	CAGL0K07458g	0.290527	7.62838	0.000780858	0.00200903
1112	CAGL0G07733g	0.290146	7.66869	0.00067907	0.00177297
1113	CAGL0K08910g	0.28995	7.53299	0.00122431	0.003035
1114	CAGL0G06886g	0.289178	7.33344	0.00256236	0.00601426
1115	CAGL0G05962g	0.28845	7.23611	0.00386558	0.00871185
1116	CAGL0J11308g	0.285748	6.8085	0.0137562	0.0276818
1117	CAGL0K01089g	0.285505	6.52808	0.0245522	0.0463636
1118	CAGL0K09944g	0.28526	6.58051	0.0219211	0.0419331
1119	CAGL0J09350g	0.284985	8.22933	5.09e-05	0.000156931
1120	CAGL0E05346g	0.279596	9.49263	3.37e-06	1.21e-05
1121	CAGL0H04323g	0.277365	7.81454	0.000702921	0.00182875
1122	CAGL0K10318g	0.277346	7.37605	0.00364846	0.00829452
1123	CAGL0E02585g	0.277075	6.76327	0.0190862	0.0370398
1124	CAGL0K02849g	0.277069	7.93541	0.000372131	0.0010123
1125	CAGL0F08657g	0.276849	7.05588	0.00898403	0.0188789
1126	CAGL0H00781g	0.275743	7.32133	0.00413704	0.00924879
1127	CAGL0H04697g	0.274743	6.93303	0.0135285	0.0272607
1128	CAGL0L04312g	0.273125	8.11843	0.000193994	0.000552571
1129	CAGL0L04004g	0.273077	7.27181	0.0053325	0.0116897
1130	CAGL0M09713g	0.272619	6.78558	0.0200631	0.0387822
1131	CAGL0A01694g	0.271253	7.1092	0.00933919	0.01956
1132	CAGL0J01774g	0.26871	8.19134	0.00304541	0.00703216
1133	CAGL0D03498g	0.267265	7.85137	0.000824687	0.00211194
1134	CAGL0E04642g	0.266284	7.83915	0.00105795	0.00264938
1135	CAGL0J01287g	0.264124	7.22194	0.0084867	0.0179362
1136	CAGL0D03542g	0.262519	7.25917	0.00768781	0.016389
1137	CAGL0M02783g	0.261871	7.31079	0.0066318	0.0142757
1138	CAGL0J09130g	0.260111	6.84917	0.0228983	0.0435758
1139	CAGL0C04367g	0.258975	10.4108	3.34e-06	1.2e-05
1140	CAGL0K09790g	0.257168	7.93595	0.000977107	0.00246229
1141	CAGL0K02937g	0.256824	6.82828	0.0243234	0.0459708
1142	CAGL0K08866g	0.256513	7.28075	0.00905893	0.0190181
1143	CAGL0I09878g	0.255477	7.24073	0.009832	0.0204853
1144	CAGL0L07128g	0.253888	6.93974	0.0207198	0.0399119
1145	CAGL0K05423g	0.25156	7.13138	0.0146793	0.029312
1146	CAGL0K01837g	0.250692	7.74009	0.00267622	0.00625821
1147	CAGL0E04532g	0.2504	7.53457	0.00546968	0.0119607
1148	CAGL0L01551g	0.248106	7.34882	0.00984656	0.0205059
1149	CAGL0M11352g	0.24806	7.31336	0.00985308	0.0205098
1150	CAGL0G06402g	0.247678	8.11678	0.000875225	0.00222844
1151	CAGL0L07656g	0.245941	8.49809	0.00144731	0.00355191
1152	CAGL0L04730g	0.245051	7.06719	0.0205114	0.0395468
1153	CAGL0I05214g	0.245036	7.85489	0.00214304	0.00511434
1154	CAGL0L11484g	0.2446	9.14733	0.00152183	0.00372236
1155	CAGL0C01529g	0.238532	7.33905	0.0138973	0.027927
1156	CAGL0H04983g	0.236667	8.83008	0.00363584	0.00827007
1157	CAGL0E00913g	0.234544	7.19368	0.0204048	0.0394083
1158	CAGL0H04961g	0.234376	8.4003	0.000784313	0.00201674
1159	CAGL0M07029g	0.23192	7.35502	0.0158132	0.0312792
1160	CAGL0E01639g	0.231815	7.8596	0.00368995	0.00836729
1161	CAGL0G03179g	0.231604	7.10603	0.0266393	0.0498358
1162	CAGL0I01100g	0.230259	8.40265	0.00196574	0.00471671
1163	CAGL0L12056g	0.226265	10.5081	1.2e-05	4.01e-05
1164	CAGL0F06061g	0.225318	7.79024	0.00585868	0.0127356
1165	CAGL0C01353g	0.224329	7.76213	0.00694048	0.0148966
1166	CAGL0J11770g	0.223816	8.84351	0.000352133	0.000962047
1167	CAGL0H04785g	0.222632	7.64533	0.00979168	0.0204205
1168	CAGL0K11462g	0.218407	10.7145	0.000867642	0.002214
1169	CAGL0D06292g	0.218213	8.09732	0.00303767	0.00701795
1170	CAGL0J00847g	0.217968	9.09231	0.0111298	0.0229188
1171	CAGL0E02761g	0.214467	7.52461	0.0167122	0.0328076
1172	CAGL0E05170g	0.207651	8.18784	0.00561642	0.0122331
1173	CAGL0F09163g	0.203743	7.68059	0.017417	0.0340549
1174	CAGL0B02585g	0.199942	7.94803	0.00994071	0.0206727
1175	CAGL0J10186g	0.198754	8.97048	0.000885188	0.00224992
1176	CAGL0I07073g	0.194734	7.70388	0.021398	0.0410569
1177	CAGL0M13849g	0.192993	8.7917	0.00247248	0.00581566
1178	CAGL0H09108g	0.190799	8.48018	0.00431661	0.00962032
1179	CAGL0H01529g	0.18923	9.03278	0.00181688	0.00438815
1180	CAGL0E06490g	0.188606	7.73584	0.0246318	0.046494
1181	CAGL0F00253g	0.17331	9.35066	0.00270215	0.00630882
1182	CAGL0H01375g	0.170571	8.35163	0.0163041	0.0321208
1183	CAGL0A04719g	0.166711	8.56797	0.0120904	0.0246898
1184	CAGL0G07909g	0.16448	8.58809	0.0127546	0.0258429
1185	CAGL0C02623g	0.161144	10.1237	0.0139034	0.027927
1186	CAGL0M14003g	0.156455	8.64367	0.0267455	0.0499922
1187	CAGL0H00506g	0.154216	10.2966	0.00323863	0.0074495
1188	CAGL0L09735g	0.152614	9.30001	0.0158796	0.0313684
1189	CAGL0C04114g	0.150256	12.9166	0.00326259	0.00749836
1190	CAGL0H09834g	0.148524	11.7575	0.0056372	0.01227
1191	CAGL0H08173g	0.141984	8.79727	0.0236083	0.0447725
1192	CAGL0K11726g	-0.138714	8.99413	0.0249327	0.0469416
1193	CAGL0A01430g	-0.153395	8.40185	0.025017	0.0470801
1194	CAGL0B04345g	-0.155115	8.70417	0.024029	0.0454534
1195	CAGL0G00814g	-0.160356	8.15792	0.0262537	0.0491978
1196	CAGL0L09229g	-0.162923	8.34514	0.0166233	0.0326776
1197	CAGL0F04257g	-0.170337	8.30033	0.0184907	0.0359631
1198	CAGL0I07843g	-0.170863	12.6391	0.0115608	0.0237179
1199	CAGL0M02431g	-0.1721	8.46524	0.0109045	0.0225285
1200	CAGL0G03663g	-0.172756	8.81742	0.00533065	0.0116897
1201	CAGL0I04422g	-0.176252	8.40794	0.0150443	0.0299327
1202	CAGL0H07029g	-0.181791	8.04704	0.0158277	0.03128
1203	CAGL0L00891g	-0.186185	8.47074	0.00599002	0.0130019
1204	CAGL0K02783g	-0.190718	8.07346	0.011077	0.0228207
1205	CAGL0B00396g	-0.19296	9.43827	0.00272776	0.00636189
1206	CAGL0D02948g	-0.200799	9.17591	0.00292405	0.00678559
1207	CAGL0B02794g	-0.20672	8.32398	0.00291618	0.00677628
1208	CAGL0J09394g	-0.207212	7.58697	0.0177455	0.0346359
1209	CAGL0H08371g	-0.209129	7.53312	0.0200334	0.0387418
1210	CAGL0H05445g	-0.211744	10.574	8.76e-05	0.000262331
1211	CAGL0I05934g	-0.212121	9.08739	0.0204559	0.0394896
1212	CAGL0M02695g	-0.214428	11.8793	0.000800002	0.00205588
1213	CAGL0E06358g	-0.214569	11.707	0.00413469	0.00924879
1214	CAGL0K05731g	-0.214609	8.58832	0.00296921	0.00687417
1215	CAGL0H03685g	-0.221696	8.57365	0.0118255	0.0242048
1216	CAGL0E00869g	-0.222422	8.85562	0.000907464	0.00229991
1217	CAGL0J01441g	-0.223052	9.12792	0.0266966	0.0499219
1218	CAGL0J09372g	-0.223075	8.59589	0.00130253	0.00321986
1219	CAGL0L10560g	-0.224971	7.69221	0.0079193	0.0168095
1220	CAGL0H03751g	-0.225932	7.42097	0.0154644	0.0306993
1221	CAGL0L01353g	-0.227149	10.7454	4.66e-05	0.000145043
1222	CAGL0E06336g	-0.228137	11.1458	0.00235563	0.00556751
1223	CAGL0K03289g	-0.231297	8.40162	0.00114628	0.00285279
1224	CAGL0H08349g	-0.23262	11.3168	0.00494253	0.0109
1225	CAGL0I00594g	-0.233361	9.32469	0.00120327	0.0029862
1226	CAGL0K10912g	-0.233501	8.01268	0.00242357	0.00571279
1227	CAGL0J08734g	-0.233899	7.84977	0.00356205	0.00812317
1228	CAGL0L02035g	-0.23421	7.60581	0.00946616	0.0197884
1229	CAGL0H03817g	-0.234649	8.27707	0.00107137	0.00268065
1230	CAGL0I06688g	-0.234904	7.42417	0.012008	0.024567
1231	CAGL0A02189g	-0.23531	7.96193	0.00222042	0.00528758
1232	CAGL0D02046g	-0.235607	7.39201	0.0120713	0.0246672
1233	CAGL0L12760g	-0.235702	9.35151	0.000106731	0.000315196
1234	CAGL0G05291g	-0.236154	7.78691	0.00409847	0.00917583
1235	CAGL0L05082g	-0.237033	7.37038	0.0124949	0.0253982
1236	CAGL0K02409g	-0.23756	8.62732	0.00111725	0.00279025
1237	CAGL0H08195g	-0.240229	7.46655	0.00937112	0.0196176
1238	CAGL0M05973g	-0.240822	7.90775	0.00216953	0.00517197
1239	CAGL0I00440g	-0.243908	8.76686	0.000747229	0.00193491
1240	CAGL0J11704g	-0.24459	7.14597	0.018342	0.0356898
1241	CAGL0J07678g	-0.245996	8.84617	0.00269663	0.00629927
1242	CAGL0I02178g	-0.247854	10.1939	0.00217419	0.00518026
1243	CAGL0A04741g	-0.247921	7.86401	0.00184475	0.00444815
1244	CAGL0L11132g	-0.248564	10.2545	3.32e-05	0.000105204
1245	CAGL0I04906g	-0.248565	8.75046	0.000316251	0.000872655
1246	CAGL0K05973g	-0.251402	8.82759	0.000371491	0.00101127
1247	CAGL0M13893g	-0.259122	7.50324	0.00408929	0.00916458
1248	CAGL0K12650g	-0.26028	7.35004	0.00612084	0.0132433
1249	CAGL0I05698g	-0.266754	7.10664	0.0113336	0.0233073
1250	CAGL0K02761g	-0.271285	7.12029	0.00863319	0.0182284
1251	CAGL0J09966g	-0.272178	7.10625	0.00924973	0.0193911
1252	CAGL0J03366g	-0.273801	6.97875	0.011073	0.0228207
1253	CAGL0K07095g	-0.27455	8.30913	0.00020054	0.000570113
1254	CAGL0G02079g	-0.275746	11.4213	3.81e-06	1.36e-05
1255	CAGL0H09768g	-0.277254	7.63695	0.00135877	0.0033439
1256	CAGL0G03135g	-0.278385	6.64066	0.024908	0.046935
1257	CAGL0K12826g	-0.278677	11.1691	2.65e-06	9.64e-06
1258	CAGL0I01914g	-0.278877	7.08414	0.00781473	0.0166143
1259	CAGL0G03091g	-0.280179	7.53926	0.00171883	0.00417187
1260	CAGL0D02090g	-0.280231	10.8378	9.09e-05	0.000271489
1261	CAGL0H00704g	-0.280661	8.26926	0.00661436	0.0142451
1262	CAGL0I06457g	-0.28101	8.0155	0.000204526	0.000579952
1263	CAGL0J10406g	-0.28116	8.64249	1.44e-05	4.78e-05
1264	CAGL0K02739g	-0.285517	6.50381	0.0261341	0.0490153
1265	CAGL0M10615g	-0.285854	7.79222	0.000466465	0.00124438
1266	CAGL0J06578g	-0.286584	7.63939	0.000909836	0.00230328
1267	CAGL0G04631g	-0.286629	6.9331	0.00977101	0.0203871
1268	CAGL0K03971g	-0.28672	6.59807	0.0203744	0.0393668
1269	CAGL0I01188g	-0.287236	7.26959	0.00347304	0.0079407
1270	CAGL0B02761g	-0.28796	7.26187	0.00339941	0.00778445
1271	CAGL0M00880g	-0.290095	7.39725	0.00209503	0.00501059
1272	CAGL0H09878g	-0.291863	10.3488	2.41e-07	9.81e-07
1273	CAGL0K06105g	-0.292671	7.79208	0.000378684	0.0010257
1274	CAGL0C02343g	-0.292979	7.30248	0.0140066	0.0281086
1275	CAGL0K03399g	-0.29315	6.7336	0.014236	0.0285432
1276	CAGL0D01342g	-0.294385	6.67677	0.0155588	0.0308729
1277	CAGL0I10967g	-0.294438	8.59818	1.99e-05	6.48e-05
1278	CAGL0H05753g	-0.294859	6.58562	0.0176728	0.0345245
1279	CAGL0K10956g	-0.294904	8.96775	0.00518208	0.0113939
1280	CAGL0L11418g	-0.295409	6.69516	0.014464	0.0289346
1281	CAGL0E05390g	-0.295941	7.37344	0.00171257	0.00415897
1282	CAGL0E04334g	-0.296485	8.02646	0.000111214	0.000327995
1283	CAGL0L04444g	-0.297766	7.2226	0.00297733	0.00688936
1284	CAGL0J03780g	-0.297913	7.62389	0.000753146	0.00194838
1285	CAGL0K02035g	-0.298243	6.99298	0.00602467	0.0130579
1286	CAGL0F06693g	-0.298944	8.9628	5.62e-05	0.000172441
1287	CAGL0L04532g	-0.299039	6.85955	0.00897968	0.0188787
1288	CAGL0I08481g	-0.299931	7.65631	0.00511749	0.0112687
1289	CAGL0I03454g	-0.300432	7.61853	0.000603114	0.0015878
1290	CAGL0J07920g	-0.301303	6.92674	0.00688833	0.014799
1291	CAGL0A02904g	-0.302745	7.22933	0.00244077	0.00575028
1292	CAGL0J03850g	-0.304609	8.31079	1.19e-05	4.01e-05
1293	CAGL0K05775g	-0.305097	6.99659	0.00486354	0.0107416
1294	CAGL0M04983g	-0.307278	8.90016	1.52e-06	5.71e-06
1295	CAGL0K02717g	-0.307803	6.72229	0.00980309	0.0204347
1296	CAGL0L12804g	-0.308759	6.80955	0.00777882	0.0165511
1297	CAGL0M13695g	-0.310068	6.44682	0.0205865	0.0396724
1298	CAGL0K05291g	-0.310898	7.0601	0.00335246	0.00769288
1299	CAGL0F02513g	-0.311815	7.67856	0.00455418	0.0101237
1300	CAGL0C03421g	-0.315424	6.38967	0.0180945	0.0352391
1301	CAGL0F06721g	-0.317889	7.25359	0.00134174	0.00330752
1302	CAGL0I09394g	-0.318717	8.33426	1.32e-05	4.42e-05
1303	CAGL0E05214g	-0.318907	6.63352	0.00987263	0.0205408
1304	CAGL0J08954g	-0.321741	7.25077	0.00118595	0.00294817
1305	CAGL0K09724g	-0.321831	9.61678	1.57e-06	5.87e-06
1306	CAGL0L04334g	-0.322284	6.77434	0.00627514	0.0135409
1307	CAGL0D01078g	-0.32279	7.48488	0.000406061	0.00109115
1308	CAGL0I02706g	-0.322805	6.33438	0.0205124	0.0395468
1309	CAGL0C02453g	-0.323738	7.85187	5.19e-05	0.000159852
1310	CAGL0I03036g	-0.325699	7.13291	0.00249588	0.00586444
1311	CAGL0E04070g	-0.327139	8.37954	2.35e-06	8.59e-06
1312	CAGL0F09075g	-0.327162	6.57196	0.0094163	0.0197028
1313	CAGL0K00737g	-0.329042	6.29134	0.0186184	0.0361957
1314	CAGL0G03641g	-0.329101	7.47076	0.000335406	0.000922054
1315	CAGL0L02365g	-0.330055	7.44472	0.000376332	0.00102058
1316	CAGL0E03311g	-0.331844	6.39957	0.0145046	0.0289894
1317	CAGL0I00704g	-0.333452	7.18223	0.00101174	0.00254375
1318	CAGL0K03091g	-0.334344	6.17001	0.0208962	0.0401991
1319	CAGL0L07216g	-0.334406	7.25733	0.000755844	0.00195378
1320	CAGL0L04224g	-0.335447	7.41879	0.000729059	0.00189119
1321	CAGL0M07920g	-0.338835	11.6053	0.000559324	0.00147692
1322	CAGL0K11682g	-0.339241	6.69727	0.00494266	0.0109
1323	CAGL0K03949g	-0.339258	6.37237	0.0134956	0.0272442
1324	CAGL0K00297g	-0.339688	7.07347	0.00119021	0.00295711
1325	CAGL0K00627g	-0.340041	6.29306	0.0143884	0.0288226
1326	CAGL0G10043g	-0.340062	7.16631	0.00094212	0.00238092
1327	CAGL0D02024g	-0.340468	8.28513	2.27e-05	7.34e-05
1328	CAGL0J06666g	-0.341294	6.19555	0.0193298	0.0374631
1329	CAGL0D05412g	-0.343197	7.38044	0.000309119	0.000855649
1330	CAGL0J10384g	-0.343932	11.8848	3.14e-08	1.41e-07
1331	CAGL0H09306g	-0.344793	9.53492	9.09e-05	0.000271489
1332	CAGL0L12870g	-0.346488	11.8304	7.67e-08	3.32e-07
1333	CAGL0I06204g	-0.347291	11.2822	1.85e-10	1e-09
1334	CAGL0M12034g	-0.348165	12.3743	1.61e-05	5.32e-05
1335	CAGL0M05643g	-0.350478	6.66691	0.00393245	0.00883551
1336	CAGL0A00253g	-0.350616	7.15964	0.000552643	0.00146016
1337	CAGL0I00330g	-0.350648	6.31446	0.0102058	0.0211841
1338	CAGL0L13244g	-0.351538	6.29032	0.0125105	0.0254183
1339	CAGL0G00990g	-0.352121	11.477	9.39e-07	3.59e-06
1340	CAGL0J10802g	-0.352147	8.16592	0.000129021	0.000376988
1341	CAGL0M11616g	-0.352441	6.76896	0.00645688	0.0139195
1342	CAGL0G09449g	-0.352991	9.77887	1.84e-05	5.98e-05
1343	CAGL0E02315g	-0.353535	7.54565	7.09e-05	0.000214262
1344	CAGL0F06215g	-0.353848	5.97635	0.0233143	0.0443102
1345	CAGL0J11198g	-0.354711	10.3158	3.12e-07	1.26e-06
1346	CAGL0L03542g	-0.355467	7.19942	0.00257109	0.00603154
1347	CAGL0B04125g	-0.355708	5.92442	0.0239992	0.0454164
1348	CAGL0E02739g	-0.356497	7.8396	1e-05	3.38e-05
1349	CAGL0E05742g	-0.357142	7.00881	0.000914794	0.00231451
1350	CAGL0L00473g	-0.358122	8.27974	9.8e-06	3.31e-05
1351	CAGL0M09108g	-0.358221	6.44003	0.00740772	0.0158225
1352	CAGL0G04367g	-0.35866	6.56175	0.00475802	0.0105297
1353	CAGL0E03267g	-0.359019	7.23549	0.000320575	0.00088293
1354	CAGL0B04191g	-0.360425	6.58154	0.00388612	0.00875368
1355	CAGL0G01881g	-0.361215	7.22339	0.000305337	0.000846772
1356	CAGL0K01045g	-0.362763	5.91267	0.0235876	0.0447664
1357	CAGL0D06578g	-0.363649	6.25182	0.0113433	0.0233073
1358	CAGL0L00341g	-0.363822	7.21864	0.00246739	0.00580988
1359	CAGL0C01435g	-0.364287	6.16251	0.0136347	0.0274622
1360	CAGL0M01562g	-0.366165	8.11744	6.3e-07	2.47e-06
1361	CAGL0K01023g	-0.367666	7.11105	0.00044011	0.00117906
1362	CAGL0J11462g	-0.367951	10.7384	3.93e-06	1.4e-05
1363	CAGL0I04554g	-0.368142	7.36144	0.000114269	0.000336555
1364	CAGL0G02277g	-0.368325	7.37174	0.000106243	0.000313963
1365	CAGL0J07722g	-0.369074	6.09978	0.0135214	0.0272589
1366	CAGL0J02838g	-0.36924	6.67938	0.00912791	0.0191539
1367	CAGL0G02409g	-0.369408	6.14279	0.0113443	0.0233073
1368	CAGL0H09086g	-0.370142	6.47292	0.00476123	0.0105315
1369	CAGL0L08822g	-0.371026	6.58266	0.00342094	0.00782561
1370	CAGL0M10329g	-0.371413	7.99504	1.78e-05	5.8e-05
1371	CAGL0K00913g	-0.371519	7.7916	6.09e-06	2.12e-05
1372	CAGL0M13321g	-0.371582	5.82292	0.0258075	0.0484553
1373	CAGL0L06754g	-0.372268	6.53735	0.00384953	0.00868456
1374	CAGL0J07568g	-0.372752	7.66516	1.32e-05	4.42e-05
1375	CAGL0G03465g	-0.373053	7.44605	5.74e-05	0.00017574
1376	CAGL0D04312g	-0.373372	6.28694	0.00823888	0.0174375
1377	CAGL0J07832g	-0.373823	6.02741	0.0150071	0.0298721
1378	CAGL0F01045g	-0.37546	11.2784	4.09e-09	1.95e-08
1379	CAGL0F06831g	-0.375727	7.69169	4.01e-05	0.000126318
1380	CAGL0D00242g	-0.376656	5.8572	0.0207812	0.0400127
1381	CAGL0F02343g	-0.377132	5.95871	0.0169616	0.0332529
1382	CAGL0F08547g	-0.377152	11.1392	5.34e-10	2.78e-09
1383	CAGL0I05918g	-0.377263	7.86281	2.22e-06	8.17e-06
1384	CAGL0G06776g	-0.378131	7.82074	3.06e-06	1.11e-05
1385	CAGL0J10780g	-0.378193	6.01596	0.0144637	0.0289346
1386	CAGL0H08602g	-0.38227	5.94224	0.0163374	0.032172
1387	CAGL0J02992g	-0.38231	7.33737	6.69e-05	0.000203956
1388	CAGL0F04411g	-0.384587	7.78365	0.000377155	0.00102218
1389	CAGL0M11236g	-0.385614	6.37558	0.00463505	0.0102781
1390	CAGL0F08041g	-0.385683	9.56002	6.88e-05	0.000209117
1391	CAGL0L00297g	-0.385922	6.76076	0.00094963	0.00239694
1392	CAGL0J09240g	-0.386055	9.8865	8.25e-07	3.18e-06
1393	CAGL0M02849g	-0.386154	11.701	5.5e-10	2.85e-09
1394	CAGL0K11418g	-0.386314	9.09799	1.41e-10	7.57e-10
1395	CAGL0K12474g	-0.387654	7.23427	9.47e-05	0.000281443
1396	CAGL0L04642g	-0.387832	6.45552	0.00291855	0.00677821
1397	CAGL0L01331g	-0.388061	6.62952	0.00174185	0.00422451
1398	CAGL0M12617g	-0.389102	6.8287	0.000715981	0.00186054
1399	CAGL0J02442g	-0.39002	6.96864	0.00038618	0.00104153
1400	CAGL0K11880g	-0.390689	8.76276	5.17e-06	1.82e-05
1401	CAGL0A04147g	-0.39086	7.22822	7.99e-05	0.00024012
1402	CAGL0M05379g	-0.390906	5.70897	0.0235712	0.0447599
1403	CAGL0J11264g	-0.391998	6.10055	0.0086708	0.0182816
1404	CAGL0C02849g	-0.392258	7.04987	0.00021653	0.000612414
1405	CAGL0K03729g	-0.394318	6.79243	0.000816603	0.00209367
1406	CAGL0I03916g	-0.395442	9.79862	1.14e-08	5.31e-08
1407	CAGL0F01001g	-0.395647	5.7287	0.0208618	0.0401503
1408	CAGL0L02695g	-0.396269	6.24137	0.00541592	0.011849
1409	CAGL0I06831g	-0.396581	7.29228	5.05e-05	0.000155919
1410	CAGL0L06864g	-0.396805	9.90205	5.14e-08	2.26e-07
1411	CAGL0L01243g	-0.396882	6.3519	0.0036718	0.00833469
1412	CAGL0D01166g	-0.397009	6.40616	0.00285376	0.00664522
1413	CAGL0G02535g	-0.397218	6.1928	0.00539712	0.0118137
1414	CAGL0F04521g	-0.397478	5.67003	0.025059	0.0471391
1415	CAGL0L09867g	-0.39806	7.87644	5.6e-07	2.21e-06
1416	CAGL0C02497g	-0.399807	6.39024	0.00314564	0.00725221
1417	CAGL0L06374g	-0.401839	6.40695	0.00285376	0.00664522
1418	CAGL0J09614g	-0.404514	8.35694	4.98e-08	2.2e-07
1419	CAGL0J11110g	-0.405842	5.65825	0.0245495	0.0463636
1420	CAGL0H09724g	-0.407015	5.55202	0.0265616	0.0497325
1421	CAGL0J04686g	-0.407079	6.52581	0.00156749	0.00382136
1422	CAGL0M04037g	-0.407222	6.3925	0.00233226	0.00552324
1423	CAGL0D03806g	-0.407375	7.35601	0.000119275	0.000350134
1424	CAGL0G01034g	-0.408189	8.68427	1.39e-06	5.23e-06
1425	CAGL0G00858g	-0.409075	5.66563	0.0212399	0.0407714
1426	CAGL0K01243g	-0.409706	7.68864	4.65e-05	0.000144913
1427	CAGL0K05225g	-0.410341	7.58107	3.02e-06	1.09e-05
1428	CAGL0J11330g	-0.410726	6.45086	0.00185188	0.00446047
1429	CAGL0M00330g	-0.411832	8.02179	5.43e-08	2.38e-07
1430	CAGL0G03707g	-0.412048	7.36353	1.43e-05	4.75e-05
1431	CAGL0F02233g	-0.412247	5.77346	0.0147124	0.0293516
1432	CAGL0C02189g	-0.412443	9.15292	6.33e-07	2.47e-06
1433	CAGL0A02860g	-0.414214	5.61823	0.0225494	0.0430045
1434	CAGL0M02585g	-0.415037	5.63781	0.0171205	0.0335197
1435	CAGL0F00671g	-0.417773	5.57373	0.0239376	0.0453244
1436	CAGL0H08800g	-0.420708	7.31277	1.56e-05	5.16e-05
1437	CAGL0J08074g	-0.420954	7.21188	3.02e-05	9.62e-05
1438	CAGL0L07700g	-0.421858	11.3162	3.1e-06	1.12e-05
1439	CAGL0G02607g	-0.422835	6.73412	0.000343852	0.000942339
1440	CAGL0D03586g	-0.422935	9.04644	9.72e-08	4.12e-07
1441	CAGL0D01408g	-0.423582	7.86445	1.18e-07	4.94e-07
1442	CAGL0K03465g	-0.424141	9.34435	3.45e-09	1.65e-08
1443	CAGL0M01606g	-0.424651	6.13505	0.00383448	0.00865502
1444	CAGL0E01463g	-0.42649	9.38849	4.59e-08	2.03e-07
1445	CAGL0L12452g	-0.427294	6.90795	0.000134091	0.000390508
1446	CAGL0F07073g	-0.427825	12.0688	2.19e-11	1.25e-10
1447	CAGL0H03883g	-0.430192	9.17038	2.32e-10	1.23e-09
1448	CAGL0M06083g	-0.430324	8.13508	4.95e-05	0.000153161
1449	CAGL0L00869g	-0.430841	7.04612	5.55e-05	0.00017056
1450	CAGL0K03773g	-0.431993	5.46823	0.0226057	0.0430933
1451	CAGL0M13871g	-0.432153	6.12903	0.00322719	0.00743247
1452	CAGL0D01650g	-0.433971	5.56112	0.0168645	0.0330919
1453	CAGL0B03883g	-0.43465	6.94439	8.88e-05	0.000265934
1454	CAGL0B00704g	-0.435277	8.92614	4.67e-12	2.78e-11
1455	CAGL0I09328g	-0.435543	5.5332	0.0187435	0.0364228
1456	CAGL0J06952g	-0.43731	6.1088	0.00299872	0.0069316
1457	CAGL0F09031g	-0.437332	12.0288	2.92e-15	2.09e-14
1458	CAGL0L08068g	-0.440132	8.42838	8.2e-11	4.47e-10
1459	CAGL0H05159g	-0.440517	7.39693	2.58e-06	9.4e-06
1460	CAGL0J02156g	-0.440585	5.52999	0.0156332	0.0309509
1461	CAGL0F07887g	-0.441144	6.50689	0.000668647	0.00174886
1462	CAGL0I04598g	-0.441273	5.62359	0.0140015	0.0281086
1463	CAGL0J02112g	-0.44322	5.70716	0.0104758	0.02171
1464	CAGL0G00264g	-0.443617	5.42211	0.0239403	0.0453244
1465	CAGL0I02970g	-0.443972	6.75562	0.00017417	0.000498678
1466	CAGL0K01419g	-0.44407	5.50465	0.0173886	0.0340144
1467	CAGL0M07612g	-0.444346	6.45455	0.000722648	0.00187676
1468	CAGL0B00990g	-0.445518	5.31957	0.0228294	0.0434822
1469	CAGL0J10054g	-0.446234	5.27698	0.0247707	0.0467362
1470	CAGL0H04543g	-0.446514	10.4606	2.18e-15	1.57e-14
1471	CAGL0K12892g	-0.447038	5.53474	0.0156332	0.0309509
1472	CAGL0I08261g	-0.447514	5.51161	0.0148345	0.0295686
1473	CAGL0G02123g	-0.448452	6.64196	0.000252693	0.000706997
1474	CAGL0F07139g	-0.449085	5.62229	0.0116697	0.023919
1475	CAGL0H01507g	-0.449509	5.3285	0.0234495	0.044548
1476	CAGL0K09812g	-0.449928	6.45085	0.000605889	0.00159321
1477	CAGL0L01199g	-0.450517	6.10241	0.0029248	0.00678559
1478	CAGL0M06545g	-0.452588	8.44612	1.96e-11	1.13e-10
1479	CAGL0G06908g	-0.452727	6.77223	0.000100716	0.000298627
1480	CAGL0E01683g	-0.453141	6.94951	4.17e-05	0.000131173
1481	CAGL0H08976g	-0.453933	12.0795	2.77e-14	1.87e-13
1482	CAGL0K04741g	-0.454143	10.8791	3.05e-09	1.48e-08
1483	CAGL0I02772g	-0.454519	5.98548	0.00323964	0.0074495
1484	CAGL0K08140g	-0.454686	5.80187	0.00588269	0.0127815
1485	CAGL0M01826g	-0.454907	9.22641	1.09e-07	4.62e-07
1486	CAGL0L04070g	-0.455071	7.60875	0.000273487	0.000760835
1487	CAGL0H09636g	-0.455469	7.40571	2.3e-06	8.44e-06
1488	CAGL0I08745g	-0.455724	5.73293	0.00806361	0.0171076
1489	CAGL0D05676g	-0.456827	5.37169	0.0216131	0.0414158
1490	CAGL0G05654g	-0.457434	5.49703	0.014442	0.0289168
1491	CAGL0L03806g	-0.45744	5.89247	0.00465691	0.0103162
1492	CAGL0F01661g	-0.457999	8.1202	4.3e-08	1.92e-07
1493	CAGL0J10230g	-0.458845	5.57827	0.0104778	0.02171
1494	CAGL0B01815g	-0.460102	7.25017	3.3e-06	1.19e-05
1495	CAGL0D02112g	-0.460353	5.32472	0.0193765	0.0375207
1496	CAGL0H05797g	-0.462203	7.80721	2.5e-08	1.14e-07
1497	CAGL0J07084g	-0.46246	6.88242	4.45e-05	0.000139287
1498	CAGL0M09086g	-0.464122	6.11985	0.00188727	0.00453582
1499	CAGL0I09526g	-0.464776	5.50269	0.0122772	0.0250249
1500	CAGL0J09746g	-0.465224	5.37256	0.0178767	0.0348612
1501	CAGL0H09372g	-0.465803	7.97823	1.52e-09	7.62e-09
1502	CAGL0G05049g	-0.466286	7.71382	2.18e-06	8.05e-06
1503	CAGL0A03696g	-0.467614	7.09226	8.17e-06	2.79e-05
1504	CAGL0C02233g	-0.467788	6.38328	0.000528589	0.00139911
1505	CAGL0D04730g	-0.468239	6.45479	0.000371523	0.00101127
1506	CAGL0C00451g	-0.469296	7.58769	1.52e-07	6.31e-07
1507	CAGL0A04367g	-0.469708	5.22321	0.0221263	0.0422524
1508	CAGL0D01430g	-0.469831	6.79209	4.93e-05	0.000152846
1509	CAGL0M11484g	-0.470191	7.46447	3.06e-07	1.24e-06
1510	CAGL0M11946g	-0.470549	6.81817	4.15e-05	0.000130602
1511	CAGL0G04521g	-0.470595	6.89205	2.89e-05	9.21e-05
1512	CAGL0M06501g	-0.470901	11.7087	3.52e-12	2.11e-11
1513	CAGL0D06314g	-0.471634	6.5518	0.000187597	0.000535731
1514	CAGL0L06116g	-0.471704	5.67103	0.00664657	0.0143005
1515	CAGL0G02057g	-0.472154	5.22637	0.0221263	0.0422524
1516	CAGL0B03839g	-0.472311	8.11353	1.35e-05	4.5e-05
1517	CAGL0I05038g	-0.472474	7.87662	3.26e-09	1.57e-08
1518	CAGL0C03652g	-0.472753	5.86704	0.00365575	0.00830681
1519	CAGL0I08503g	-0.473026	7.69749	0.00205304	0.00491817
1520	CAGL0M08162g	-0.474056	9.88688	2.1e-11	1.2e-10
1521	CAGL0J04070g	-0.474196	6.71002	8.3e-05	0.000248846
1522	CAGL0K05813g	-0.474204	10.8048	4.12e-11	2.3e-10
1523	KISH	-0.47639	6.85586	3.16e-05	0.000100504
1524	CAGL0G09911g	-0.476765	6.19377	0.0009084	0.00230097
1525	CAGL0D02992g	-0.478572	5.59728	0.00776528	0.0165302
1526	CAGL0C04301g	-0.478751	7.5599	8.05e-08	3.47e-07
1527	CAGL0M10241g	-0.478895	11.1417	4.07e-12	2.43e-11
1528	CAGL0L05016g	-0.479465	5.13729	0.0218974	0.0419059
1529	CAGL0F04477g	-0.479806	7.82756	3.35e-09	1.61e-08
1530	CAGL0B04631g	-0.480446	6.23378	0.000760291	0.00196134
1531	CAGL0G07271g	-0.481429	9.94447	2.12e-11	1.21e-10
1532	CAGL0I08107g	-0.48305	6.62109	9.64e-05	0.000286347
1533	CAGL0I06160g	-0.483076	10.8486	1.37e-15	9.92e-15
1534	CAGL0B00352g	-0.483685	5.74016	0.00482942	0.0106716
1535	CAGL0L10021g	-0.484024	7.02556	5.77e-06	2.02e-05
1536	CAGL0G09537g	-0.484057	5.93426	0.0123267	0.0251025
1537	CAGL0H09504g	-0.484475	5.11971	0.0252426	0.0474643
1538	CAGL0I06182g	-0.484566	11.6857	2.4e-10	1.27e-09
1539	CAGL0H05247g	-0.485507	5.30553	0.0154453	0.0306753
1540	CAGL0M09614g	-0.485879	6.44127	0.000248543	0.000696267
1541	CAGL0K11528g	-0.486508	6.50671	0.000175014	0.00050077
1542	CAGL0D02706g	-0.486892	5.16538	0.0232848	0.0442731
1543	CAGL0D04950g	-0.486944	5.88009	0.00263458	0.0061772
1544	CAGL0G01298g	-0.487516	5.76707	0.00367653	0.00834114
1545	CAGL0B04257g	-0.488239	10.9321	2.27e-10	1.2e-09
1546	CAGL0H08305g	-0.488669	7.45034	1.16e-07	4.88e-07
1547	CAGL0F01991g	-0.489004	6.03846	0.00138095	0.00339661
1548	CAGL0M10219g	-0.489239	5.09204	0.0237211	0.0449672
1549	CAGL0M00396g	-0.491972	6.30069	0.000427757	0.00114735
1550	CAGL0I08547g	-0.492168	6.34603	0.000313816	0.000867018
1551	CAGL0D05302g	-0.493236	6.31789	0.000385778	0.00104108
1552	CAGL0K04279g	-0.494589	8.14074	3.11e-11	1.76e-10
1553	CAGL0A04389g	-0.494603	7.3911	1.76e-07	7.23e-07
1554	CAGL0H07535g	-0.494856	6.15503	0.000760546	0.00196134
1555	CAGL0J04114g	-0.494896	8.15801	8.65e-12	5.06e-11
1556	CAGL0F01639g	-0.495027	6.26383	0.000510544	0.00135379
1557	CAGL0K05819g	-0.495111	5.31534	0.0130036	0.0263112
1558	CAGL0L07282g	-0.495194	6.84687	1.49e-05	4.95e-05
1559	CAGL0F03751g	-0.495794	5.5246	0.00743175	0.0158661
1560	CAGL0L11000g	-0.496667	5.79718	0.00340785	0.00779971
1561	CAGL0C04807g	-0.496709	6.37817	0.000255318	0.000713889
1562	CAGL0K00847g	-0.497879	8.36384	7.91e-11	4.33e-10
1563	CAGL0K09570g	-0.497999	7.48752	5.18e-08	2.28e-07
1564	CAGL0L10758g	-0.498113	8.9439	3.11e-09	1.51e-08
1565	CAGL0C05247g	-0.498544	7.46088	5.42e-08	2.38e-07
1566	CAGL0M13805g	-0.498671	8.23813	1e-09	4.87e-09
1567	CAGL0I04752g	-0.49936	5.6748	0.00389166	0.00876169
1568	CAGL0F05225g	-0.499588	5.05028	0.0265302	0.0496948
1569	CAGL0K08558g	-0.500624	7.24447	4.05e-07	1.61e-06
1570	CAGL0D00528g	-0.501046	7.80653	8.5e-08	3.65e-07
1571	CAGL0I00528g	-0.503252	6.17975	0.000490818	0.00130383
1572	CAGL0F02035g	-0.503357	5.44248	0.00866749	0.0182816
1573	CAGL0J03014g	-0.504016	6.70477	2.82e-05	9.01e-05
1574	CAGL0D05060g	-0.50751	5.46118	0.00752566	0.0160589
1575	CAGL0G09691g	-0.507767	7.13938	7.52e-07	2.91e-06
1576	CAGL0J03762g	-0.507845	5.64764	0.00433322	0.00965246
1577	CAGL0C05313g	-0.507972	6.18039	0.000490818	0.00130383
1578	CAGL0E02541g	-0.508364	5.60615	0.00452217	0.0100581
1579	CAGL0M12188g	-0.508675	8.70841	4.49e-15	3.16e-14
1580	CAGL0J11242g	-0.510724	5.41766	0.00812176	0.0172227
1581	CAGL0L08228g	-0.510919	6.33392	0.00020507	0.000580869
1582	CAGL0K01375g	-0.511113	7.62816	5.04e-05	0.000155721
1583	CAGL0M11506g	-0.5114	6.24315	0.000323334	0.000889976
1584	CAGL0E01353g	-0.511467	5.7644	0.002535	0.0059532
1585	CAGL0M01210g	-0.5115	4.9931	0.0232632	0.0442512
1586	CAGL0H07513g	-0.512668	7.16581	5.57e-07	2.2e-06
1587	CAGL0M06435g	-0.512823	5.22286	0.0123031	0.0250661
1588	CAGL0G05896g	-0.512889	9.30304	4.07e-14	2.72e-13
1589	CAGL0J09856g	-0.512891	7.12287	5.96e-06	2.08e-05
1590	CAGL0B00374g	-0.514442	5.16018	0.0158998	0.0313942
1591	CAGL0H04675g	-0.515313	8.10755	3.86e-10	2e-09
1592	CAGL0M09603g	-0.515504	7.73062	7.89e-08	3.41e-07
1593	CAGL0J10164g	-0.516155	11.4791	3.96e-13	2.55e-12
1594	CAGL0F02431g	-0.516197	8.57383	1.98e-11	1.14e-10
1595	CAGL0B01903g	-0.518093	5.5136	0.00490718	0.0108326
1596	CAGL0C04279g	-0.518829	6.75123	1.07e-05	3.6e-05
1597	CAGL0I02530g	-0.520388	6.91793	5.78e-05	0.000176977
1598	CAGL0J09064g	-0.520923	9.13848	8.96e-17	6.98e-16
1599	CAGL0J02486g	-0.521242	5.17184	0.0132789	0.0268558
1600	CAGL0D05940g	-0.522191	7.04955	9.94e-07	3.78e-06
1601	CAGL0K10780g	-0.522295	7.8051	2.59e-05	8.33e-05
1602	CAGL0K08360g	-0.522787	5.57004	0.00408803	0.00916458
1603	CAGL0K06567g	-0.523468	11.1462	7.44e-16	5.47e-15
1604	CAGL0K04961g	-0.52372	7.2486	1.42e-07	5.92e-07
1605	CAGL0L11264g	-0.525024	5.32634	0.0091409	0.019172
1606	CAGL0K10406g	-0.525243	5.37516	0.0070849	0.0151844
1607	CAGL0H07689g	-0.526606	6.14887	0.000350515	0.000958812
1608	CAGL0E02145g	-0.527589	6.14247	0.000338637	0.000929778
1609	CAGL0C02079g	-0.527957	6.09522	0.000480498	0.00127872
1610	CAGL0L08052g	-0.528121	6.12864	0.000389344	0.00104942
1611	CAGL0J10318g	-0.528408	5.83944	0.00129717	0.00320841
1612	CAGL0E05874g	-0.528504	6.9111	2.31e-06	8.46e-06
1613	CAGL0M10235g	-0.528771	5.93127	0.000877415	0.00223273
1614	CAGL0J10582g	-0.529019	6.52806	3.2e-05	0.000101591
1615	CAGL0D01562g	-0.529713	8.01798	2.99e-12	1.81e-11
1616	CAGL0A04081g	-0.529935	7.55578	2.73e-09	1.33e-08
1617	CAGL0D01914g	-0.530455	6.58651	2.19e-05	7.1e-05
1618	CAGL0A02816g	-0.530948	6.12871	0.000315752	0.000871824
1619	CAGL0K12100g	-0.531091	7.96234	9.63e-07	3.67e-06
1620	CAGL0B03597g	-0.531728	5.64247	0.00238518	0.0056253
1621	CAGL0M04367g	-0.531804	5.48397	0.00457371	0.0101574
1622	CAGL0G03905g	-0.532043	6.2554	0.000162569	0.000467583
1623	CAGL0G04213g	-0.532545	7.819	6.28e-11	3.47e-10
1624	CAGL0H04691g	-0.535886	7.20712	1.12e-07	4.72e-07
1625	CAGL0H05885g	-0.536297	5.31988	0.00736202	0.0157477
1626	CAGL0A03388g	-0.537067	12.4603	3.52e-23	3.5e-22
1627	CAGL0L10428g	-0.537607	5.18199	0.0110566	0.0228
1628	CAGL0G00154g	-0.537741	8.81809	1.13e-10	6.09e-10
1629	CAGL0A00429g	-0.537979	7.31552	2.64e-08	1.2e-07
1630	CAGL0G08272g	-0.540708	6.25021	0.000126883	0.000370986
1631	CAGL0G00440g	-0.540868	7.10221	2.09e-07	8.56e-07
1632	CAGL0D00770g	-0.541227	8.61363	7.3e-17	5.72e-16
1633	CAGL0M07876g	-0.541896	5.91677	0.000683634	0.00178173
1634	CAGL0L04708g	-0.54198	6.61801	1.26e-05	4.21e-05
1635	CAGL0F05995g	-0.542515	5.93204	0.000592369	0.00156045
1636	CAGL0B04675g	-0.543712	5.57916	0.00228959	0.00544348
1637	CAGL0A01606g	-0.544077	10.5119	5.17e-16	3.87e-15
1638	CAGL0L06732g	-0.544112	7.66962	2.17e-10	1.16e-09
1639	CAGL0F07535g	-0.545492	7.06597	2.13e-07	8.73e-07
1640	CAGL0I02486g	-0.546121	12.6956	4.39e-11	2.45e-10
1641	CAGL0L07304g	-0.548853	7.24911	3.16e-08	1.42e-07
1642	CAGL0I06919g	-0.548868	5.79	0.00104299	0.00261339
1643	CAGL0H04653g	-0.549405	8.32179	2.93e-13	1.9e-12
1644	CAGL0K10472g	-0.551157	6.20358	0.000145393	0.000422033
1645	CAGL0M01122g	-0.551425	5.07086	0.0123508	0.0251285
1646	CAGL0D04862g	-0.551755	5.39683	0.00510163	0.0112394
1647	CAGL0K04125g	-0.552214	9.2716	3.39e-10	1.78e-09
1648	CAGL0I02728g	-0.552496	6.89029	9.01e-07	3.46e-06
1649	CAGL0H04741g	-0.553947	7.90591	2.56e-12	1.56e-11
1650	CAGL0J10846g	-0.554017	9.68287	1.19e-19	1.03e-18
1651	CAGL0G05071g	-0.554445	7.01829	2.86e-07	1.16e-06
1652	CAGL0J04400g	-0.554474	6.18451	0.000129887	0.000379267
1653	CAGL0D03718g	-0.555188	7.73613	3.55e-11	1.99e-10
1654	CAGL0K00451g	-0.555609	5.77964	0.00100414	0.00252753
1655	CAGL0H00528g	-0.556196	6.32666	5.06e-05	0.000156223
1656	CAGL0M02453g	-0.55623	6.11744	0.000164928	0.00047406
1657	CAGL0K06765g	-0.556347	5.02062	0.010955	0.0226223
1658	CAGL0G04719g	-0.556356	4.93269	0.0166609	0.032736
1659	CAGL0J05676g	-0.556459	5.47622	0.00293575	0.00680742
1660	CAGL0M04081g	-0.558221	4.94248	0.013725	0.0276315
1661	CAGL0K04587g	-0.558814	9.16343	2.7e-13	1.76e-12
1662	CAGL0M12122g	-0.563743	6.28022	6.92e-05	0.000210231
1663	CAGL0G09152g	-0.563799	10.2824	5.24e-16	3.91e-15
1664	CAGL0B03047g	-0.563804	11.2207	4.74e-20	4.16e-19
1665	CAGL0J05984g	-0.564144	7.01052	1.79e-07	7.35e-07
1666	CAGL0J04488g	-0.56495	6.17413	0.000100084	0.000296958
1667	CAGL0K05335g	-0.565075	6.51441	1.09e-05	3.67e-05
1668	CAGL0J07524g	-0.565097	5.49849	0.00209199	0.00500603
1669	CAGL0M00814g	-0.56592	11.465	2.68e-16	2.03e-15
1670	CAGL0I06710g	-0.567343	6.71547	2.1e-06	7.75e-06
1671	CAGL0E01133g	-0.567841	9.01528	1.09e-17	8.74e-17
1672	CAGL0L06842g	-0.567925	5.17774	0.00729855	0.0156271
1673	CAGL0J02882g	-0.568338	9.16009	2.12e-15	1.53e-14
1674	CAGL0M05423g	-0.569435	5.98296	0.000276403	0.000768463
1675	CAGL0M11264g	-0.57046	5.96241	0.00030734	0.000851793
1676	CAGL0L11044g	-0.574966	6.53661	6.82e-06	2.36e-05
1677	CAGL0E03938g	-0.575846	11.6027	1.27e-12	7.96e-12
1678	CAGL0G08250g	-0.575962	6.98154	1.36e-07	5.67e-07
1679	CAGL0L09845g	-0.576725	4.91087	0.0126135	0.025604
1680	CAGL0J09790g	-0.577118	7.33798	2.25e-09	1.11e-08
1681	CAGL0E04444g	-0.577639	5.71612	0.000759073	0.00195983
1682	CAGL0I00550g	-0.577841	6.06969	0.000156443	0.000452323
1683	CAGL0K10230g	-0.578115	6.56336	4.61e-06	1.63e-05
1684	CAGL0J09152g	-0.579849	6.73966	1.14e-06	4.31e-06
1685	CAGL0L08206g	-0.579897	5.35425	0.00361197	0.0082285
1686	CAGL0M07447g	-0.580799	7.70712	8.21e-12	4.81e-11
1687	CAGL0I03322g	-0.580925	9.7161	3.36e-15	2.39e-14
1688	CAGL0F01221g	-0.581106	6.96632	1.15e-07	4.86e-07
1689	CAGL0A04279g	-0.581687	4.7257	0.0190293	0.0369619
1690	CAGL0L10142g	-0.581841	6.78273	7.55e-07	2.92e-06
1691	CAGL0K07392g	-0.581928	6.83327	4.34e-07	1.72e-06
1692	CAGL0I02904g	-0.582361	5.38497	0.00323694	0.0074495
1693	CAGL0C01749g	-0.58247	5.47023	0.00233254	0.00552324
1694	CAGL0L11748g	-0.582694	5.63198	0.00100488	0.00252794
1695	CAGL0C00341g	-0.583178	7.75116	7.13e-09	3.35e-08
1696	CAGL0H03938g	-0.583888	6.96615	9.21e-08	3.91e-07
1697	CAGL0F01683g	-0.584392	10.0291	4.74e-16	3.54e-15
1698	CAGL0F06237g	-0.586619	6.739	7.53e-07	2.91e-06
1699	CAGL0G08195g	-0.586735	11.3692	1.1e-23	1.14e-22
1700	CAGL0F07425g	-0.587415	4.73091	0.0198855	0.0384727
1701	CAGL0J00539g	-0.588081	8.01114	1.19e-14	8.15e-14
1702	CAGL0F09053g	-0.588749	5.27262	0.00413734	0.00924879
1703	CAGL0H08624g	-0.589201	5.03866	0.00737038	0.015758
1704	CAGL0I07975g	-0.590493	8.18391	8.74e-11	4.76e-10
1705	CAGL0I04312g	-0.590658	5.84144	0.000383094	0.0010351
1706	CAGL0D05346g	-0.592256	6.02465	0.000121827	0.000357104
1707	CAGL0L05478g	-0.592433	7.59259	2e-11	1.15e-10
1708	CAGL0F01903g	-0.592754	4.85875	0.0135202	0.0272589
1709	CAGL0D01056g	-0.59441	7.29025	1.21e-09	6.13e-09
1710	CAGL0J08008g	-0.595276	4.97252	0.009639	0.0201211
1711	CAGL0J11418g	-0.595515	4.89342	0.0120738	0.0246672
1712	CAGL0M11594g	-0.595972	5.38754	0.00209773	0.00501433
1713	CAGL0B03179g	-0.596513	5.09596	0.00563894	0.01227
1714	CAGL0A03949g	-0.597073	6.93779	6.84e-08	2.97e-07
1715	CAGL0A04521g	-0.597122	11.7299	2.61e-27	3.12e-26
1716	CAGL0I10901g	-0.597242	6.28077	2e-05	6.49e-05
1717	CAGL0I03388g	-0.597636	5.21522	0.00423334	0.00944903
1718	CAGL0M04103g	-0.597864	6.70758	7.03e-07	2.73e-06
1719	CAGL0H05137g	-0.59823	9.91834	0.000138483	0.000402503
1720	CAGL0I06006g	-0.599186	5.90306	0.000181205	0.000517811
1721	CAGL0F07997g	-0.601634	4.83259	0.0129267	0.0261796
1722	CAGL0M04741g	-0.602814	6.07591	7.01e-05	0.000212534
1723	CAGL0F06017g	-0.603235	7.66238	2.45e-12	1.5e-11
1724	CAGL0H02211g	-0.604874	5.77653	0.000342654	0.000939638
1725	CAGL0E04664g	-0.60489	7.21888	2e-09	9.76e-09
1726	CAGL0A04565g	-0.604966	5.22958	0.00362556	0.00825095
1727	CAGL0E06182g	-0.605557	4.59741	0.0228876	0.0435743
1728	CAGL0H08822g	-0.605573	6.12226	4.9e-05	0.000151835
1729	CAGL0C01573g	-0.605823	8.37468	1.02e-16	7.94e-16
1730	CAGL0L09889g	-0.608367	5.58498	0.000806416	0.00207116
1731	CAGL0L07150g	-0.609192	6.38963	5.17e-06	1.82e-05
1732	CAGL0L01793g	-0.609659	4.67788	0.0173621	0.0339777
1733	CAGL0I07095g	-0.612649	5.29921	0.00238101	0.00562416
1734	CAGL0F04587g	-0.613115	4.6669	0.0165519	0.0325799
1735	CAGL0H10054g	-0.613526	7.3711	1.32e-10	7.11e-10
1736	CAGL0J00187g	-0.615894	10.8503	1.34e-21	1.26e-20
1737	CAGL0G04653g	-0.61661	6.68405	3.66e-07	1.46e-06
1738	CAGL0C02981g	-0.616732	5.12883	0.00392703	0.00882781
1739	CAGL0I09922g	-0.617317	5.55388	0.000701125	0.00182516
1740	CAGL0G01760g	-0.617733	5.33525	0.00174243	0.00422451
1741	CAGL0J06490g	-0.618131	6.62715	6.39e-07	2.49e-06
1742	CAGL0K07436g	-0.621878	10.1276	1.93e-18	1.58e-17
1743	CAGL0I00484g	-0.62216	6.7303	9.06e-07	3.47e-06
1744	CAGL0K02101g	-0.623394	4.89366	0.00763067	0.0162751
1745	CAGL0J07854g	-0.624812	5.79861	0.000197624	0.000562184
1746	CAGL0C01727g	-0.625388	6.00361	5.65e-05	0.000173243
1747	CAGL0G00374g	-0.62664	5.79142	0.000188356	0.000537552
1748	CAGL0G00726g	-0.627082	6.26288	9.26e-06	3.15e-05
1749	CAGL0L03564g	-0.628196	6.63098	3.38e-07	1.36e-06
1750	CAGL0A02112g	-0.628221	8.12488	4.59e-17	3.61e-16
1751	CAGL0D02398g	-0.628796	6.50747	9.83e-07	3.74e-06
1752	CAGL0C05423g	-0.628899	6.18728	1.63e-05	5.36e-05
1753	CAGL0F00319g	-0.629517	5.35308	0.00148973	0.00364993
1754	CAGL0K03025g	-0.630139	8.0131	1.59e-16	1.22e-15
1755	CAGL0B03663g	-0.630492	7.83555	2.26e-06	8.31e-06
1756	CAGL0M13497g	-0.631315	4.96644	0.00581313	0.0126428
1757	CAGL0I09064g	-0.631484	5.09802	0.0035586	0.00811948
1758	CAGL0B03399g	-0.632024	4.58405	0.0218405	0.0418151
1759	CAGL0I05566g	-0.633854	7.39082	2.1e-11	1.2e-10
1760	CAGL0J07480g	-0.634072	4.60629	0.0142202	0.0285245
1761	CAGL0J02332g	-0.634261	9.94125	1.46e-20	1.32e-19
1762	CAGL0F05005g	-0.634558	4.92632	0.00649451	0.0139938
1763	CAGL0I01826g	-0.635066	5.55974	0.000571925	0.00150929
1764	CAGL0J02288g	-0.635508	5.26387	0.00206232	0.00493772
1765	CAGL0B04499g	-0.635723	7.42797	1.06e-11	6.14e-11
1766	CAGL0E02321g	-0.636572	6.36378	3.35e-06	1.2e-05
1767	CAGL0M03707g	-0.638187	4.70181	0.0113501	0.0233073
1768	CAGL0J05742g	-0.63865	4.99894	0.00520451	0.0114318
1769	CAGL0K10978g	-0.63924	7.82982	4.05e-15	2.87e-14
1770	CAGL0L11462g	-0.640187	12.2132	4.27e-29	5.47e-28
1771	CAGL0J04532g	-0.641128	6.42738	1.48e-06	5.58e-06
1772	CAGL0I04334g	-0.642246	5.93654	5.72e-05	0.000175329
1773	CAGL0I01474g	-0.643446	5.28956	0.00142802	0.00350651
1774	CAGL0M03575g	-0.644856	6.21372	8.04e-06	2.75e-05
1775	CAGL0D02926g	-0.645101	5.65845	0.000235305	0.00066128
1776	CAGL0G09955g	-0.645207	7.70663	3.42e-14	2.3e-13
1777	CAGL0L09757g	-0.646371	6.08668	1.57e-05	5.19e-05
1778	CAGL0H10208g	-0.648681	5.96692	4.42e-05	0.000138328
1779	CAGL0I03256g	-0.649634	4.43151	0.024928	0.0469416
1780	CAGL0H00440g	-0.65032	9.64902	1.08e-26	1.27e-25
1781	CAGL0M07271g	-0.650839	7.04191	1.29e-09	6.5e-09
1782	CAGL0G09317g	-0.651909	5.41662	0.000753313	0.00194838
1783	CAGL0F01331g	-0.652495	4.53612	0.0150858	0.0299882
1784	CAGL0D04400g	-0.652824	5.8229	9.17e-05	0.000273317
1785	CAGL0A02387g	-0.653379	6.14168	1.15e-05	3.88e-05
1786	CAGL0D04356g	-0.654395	9.00142	2.77e-23	2.79e-22
1787	CAGL0M00572g	-0.654697	4.57803	0.0134773	0.0272197
1788	CAGL0D01804g	-0.655137	6.81073	2.01e-08	9.21e-08
1789	CAGL0H03509g	-0.6552	7.4884	6.93e-13	4.41e-12
1790	CAGL0L06556g	-0.65537	5.94749	3.07e-05	9.78e-05
1791	CAGL0M03366g	-0.655951	4.52953	0.0150858	0.0299882
1792	CAGL0I08393g	-0.656151	8.31053	6.15e-10	3.18e-09
1793	CAGL0G06490g	-0.656772	11.269	2.63e-21	2.44e-20
1794	CAGL0J03476g	-0.656906	4.82003	0.00770398	0.0164156
1795	CAGL0J10560g	-0.65782	5.32457	0.00103785	0.00260199
1796	CAGL0J10362g	-0.657867	6.44556	6.91e-07	2.68e-06
1797	CAGL0I10835g	-0.65937	6.2015	4.56e-06	1.62e-05
1798	CAGL0J02244g	-0.662272	7.62676	2.97e-14	2e-13
1799	CAGL0E06138g	-0.665157	7.37207	2.48e-11	1.41e-10
1800	CAGL0K08976g	-0.666872	5.13598	0.00158759	0.00386821
1801	CAGL0F01793g	-0.667937	7.16229	7.73e-11	4.23e-10
1802	CAGL0J02640g	-0.670615	5.74501	9.13e-05	0.000272447
1803	CAGL0D05918g	-0.671205	6.00314	1.73e-05	5.66e-05
1804	CAGL0I04202g	-0.671426	7.12707	8.81e-11	4.79e-10
1805	CAGL0F08789g	-0.671829	5.50563	0.000273316	0.000760835
1806	CAGL0I03212g	-0.672001	6.99177	7.97e-10	4.08e-09
1807	CAGL0L13068g	-0.673074	4.67454	0.00815421	0.0172832
1808	CAGL0M06787g	-0.67337	5.18334	0.00150865	0.00369423
1809	CAGL0C02893g	-0.67413	8.08375	1.61e-12	9.94e-12
1810	CAGL0I09152g	-0.674544	4.53566	0.0120453	0.0246318
1811	CAGL0E05258g	-0.675226	5.81742	4.37e-05	0.00013679
1812	CAGL0F01573g	-0.67573	5.54296	0.000260386	0.000727139
1813	CAGL0C02673g	-0.675968	6.11328	5.82e-06	2.03e-05
1814	CAGL0L06468g	-0.676035	4.72588	0.00730411	0.0156314
1815	CAGL0M11550g	-0.676395	4.77562	0.00522619	0.0114737
1816	CAGL0E06314g	-0.677085	4.70859	0.00689312	0.0148021
1817	CAGL0M06809g	-0.678197	4.18725	0.0235949	0.0447664
1818	CAGL0L02101g	-0.678321	7.34197	1.81e-12	1.12e-11
1819	CAGL0I05324g	-0.679017	6.20779	2.29e-06	8.39e-06
1820	CAGL0H00462g	-0.679253	10.9417	8.43e-24	8.71e-23
1821	CAGL0I07579g	-0.680026	6.94216	8.13e-10	4.15e-09
1822	CAGL0H10230g	-0.680076	4.87251	0.00335648	0.00769811
1823	CAGL0D01034g	-0.680603	8.43922	8.67e-23	8.43e-22
1824	CAGL0G09669g	-0.680794	6.6299	4.12e-08	1.84e-07
1825	CAGL0M06303g	-0.68132	11.5053	1.45e-20	1.31e-19
1826	CAGL0C02651g	-0.682558	6.41702	3.28e-07	1.32e-06
1827	CAGL0L12562g	-0.683188	9.00849	9.55e-23	9.26e-22
1828	CAGL0I07799g	-0.683513	5.87679	2.44e-05	7.87e-05
1829	CAGL0E00539g	-0.683711	6.06014	7.89e-06	2.71e-05
1830	CAGL0H00220g	-0.684578	5.87388	3.03e-05	9.66e-05
1831	CAGL0H07997g	-0.685904	6.05538	6.01e-06	2.09e-05
1832	CAGL0I00792g	-0.687291	11.2117	7.42e-25	8.11e-24
1833	CAGL0E06050g	-0.68772	5.93388	1.7e-05	5.57e-05
1834	CAGL0G07469g	-0.688181	6.74833	5.86e-09	2.78e-08
1835	CAGL0C04983g	-0.688444	8.15307	2.99e-20	2.65e-19
1836	CAGL0H08283g	-0.688759	9.03358	6.14e-12	3.63e-11
1837	CAGL0H03025g	-0.688918	4.79229	0.00553984	0.0120961
1838	CAGL0G00594g	-0.68994	7.88694	2.09e-16	1.6e-15
1839	CAGL0F02937g	-0.690029	11.2301	3.36e-29	4.34e-28
1840	CAGL0H02827g	-0.691216	4.96546	0.00287223	0.0066812
1841	CAGL0L04884g	-0.692699	6.37298	3.57e-07	1.43e-06
1842	CAGL0J04774g	-0.694508	5.61671	0.000116658	0.000342907
1843	CAGL0K00781g	-0.696415	5.23913	0.00069929	0.00182146
1844	CAGL0G08558g	-0.696662	7.3815	2.85e-13	1.85e-12
1845	CAGL0I04136g	-0.696683	5.74868	4.51e-05	0.000140891
1846	CAGL0E02013g	-0.696905	11.667	3.69e-25	4.08e-24
1847	CAGL0I02310g	-0.697038	5.22813	0.000658094	0.00172228
1848	CAGL0M02233g	-0.699317	4.33057	0.014865	0.0296159
1849	CAGL0G00682g	-0.699347	6.8396	1.33e-09	6.72e-09
1850	CAGL0B01188g	-0.700606	5.3299	0.000384771	0.001039
1851	CAGL0M03223g	-0.702505	7.4981	1.55e-14	1.06e-13
1852	CAGL0F01463g	-0.702776	10.8813	1.37e-37	2.43e-36
1853	CAGL0C04323g	-0.703336	6.1207	2.31e-06	8.46e-06
1854	CAGL0H04301g	-0.70807	7.63983	3.44e-15	2.44e-14
1855	CAGL0K04543g	-0.709084	7.37318	1.12e-13	7.33e-13
1856	CAGL0L08998g	-0.709644	4.97579	0.00229449	0.00544927
1857	CAGL0E04224g	-0.710425	4.70325	0.00407257	0.00913639
1858	CAGL0G05005g	-0.711188	10.0293	1.2e-30	1.64e-29
1859	CAGL0I03894g	-0.711965	5.57764	9.18e-05	0.000273565
1860	CAGL0G05093g	-0.712872	6.65746	6.29e-09	2.97e-08
1861	CAGL0G07084g	-0.714521	5.48612	0.000146685	0.000425501
1862	CAGL0H10120g	-0.715531	8.27974	7.07e-20	6.13e-19
1863	CAGL0G01210g	-0.715666	7.38315	5.32e-14	3.54e-13
1864	CAGL0J02266g	-0.715937	5.65857	5.41e-05	0.000166561
1865	CAGL0G09735g	-0.716509	8.39531	3.52e-23	3.5e-22
1866	CAGL0M11088g	-0.717987	6.87126	2.99e-10	1.57e-09
1867	CAGL0D02838g	-0.720662	4.28091	0.0177035	0.0345692
1868	CAGL0A03278g	-0.723442	12.134	3.26e-31	4.55e-30
1869	CAGL0I07645g	-0.724394	5.63841	4.78e-05	0.00014849
1870	CAGL0B01419g	-0.726457	8.32995	5.19e-26	5.89e-25
1871	CAGL0M07095g	-0.727642	7.41398	1.09e-14	7.46e-14
1872	CAGL0K06787g	-0.72795	9.44959	1.88e-22	1.8e-21
1873	CAGL0E03003g	-0.731615	6.95745	3.27e-11	1.84e-10
1874	CAGL0M07491g	-0.73199	4.15159	0.0221185	0.0422524
1875	CAGL0J02750g	-0.732331	7.17427	9.39e-13	5.94e-12
1876	CAGL0K01705g	-0.732881	7.0572	8.2e-12	4.81e-11
1877	CAGL0K11770g	-0.734253	8.69754	2.06e-27	2.5e-26
1878	CAGL0J07128g	-0.735205	7.03086	8.69e-12	5.08e-11
1879	CAGL0M04609g	-0.738452	5.5566	4.79e-05	0.000148719
1880	CAGL0M03839g	-0.739343	10.6939	6.59e-24	6.89e-23
1881	CAGL0J07744g	-0.739989	5.99258	2.21e-06	8.12e-06
1882	CAGL0L02893g	-0.740693	4.44577	0.00688385	0.0147966
1883	CAGL0L09493g	-0.74113	4.56002	0.00558418	0.0121749
1884	CAGL0C05115g	-0.741851	7.54135	2.75e-12	1.66e-11
1885	CAGL0L13024g	-0.742431	6.88048	7.39e-11	4.05e-10
1886	CAGL0G03597g	-0.743866	8.93366	3.99e-26	4.56e-25
1887	CAGL0G03575g	-0.744194	10.9448	5.56e-29	7.07e-28
1888	CAGL0F05907g	-0.74444	5.053	0.000644588	0.00168894
1889	CAGL0L04840g	-0.745509	12.2806	1.7e-36	2.89e-35
1890	CAGL0M06237g	-0.745591	7.6469	1.02e-17	8.18e-17
1891	CAGL0M06523g	-0.74604	10.3565	2.32e-32	3.37e-31
1892	CAGL0K06589g	-0.746552	5.57542	4.05e-05	0.000127783
1893	CAGL0G07529g	-0.747339	6.63367	1.64e-09	8.19e-09
1894	CAGL0F01177g	-0.74819	5.10469	0.000624487	0.00163821
1895	CAGL0A00957g	-0.748431	9.4753	6.88e-26	7.75e-25
1896	CAGL0G01496g	-0.749884	5.79236	7.83e-06	2.69e-05
1897	CAGL0K12298g	-0.751601	7.77486	2.28e-19	1.95e-18
1898	CAGL0C00517g	-0.752483	4.98956	0.000844781	0.00215839
1899	CAGL0J00649g	-0.753398	7.8331	6.41e-20	5.57e-19
1900	CAGL0L08272g	-0.754316	6.97972	7.71e-12	4.53e-11
1901	CAGL0J05786g	-0.754811	6.11651	3.65e-07	1.46e-06
1902	CAGL0M10131g	-0.755129	4.28237	0.012995	0.0263057
1903	CAGL0G09119g	-0.755146	4.65074	0.00331369	0.00761184
1904	CAGL0L10015g	-0.756056	7.47616	1.73e-15	1.25e-14
1905	CAGL0A03190g	-0.757599	9.71571	1.45e-32	2.13e-31
1906	CAGL0J09944g	-0.758872	6.44658	1.57e-07	6.48e-07
1907	CAGL0K06149g	-0.760393	11.8608	6.03e-31	8.34e-30
1908	CAGL0A03168g	-0.761959	11.017	9.17e-26	1.03e-24
1909	CAGL0E04752g	-0.762734	9.12882	3.81e-33	5.8e-32
1910	CAGL0M14047g	-0.762913	4.69754	0.00299117	0.00691777
1911	CAGL0K11748g	-0.763496	10.7126	1.34e-28	1.69e-27
1912	CAGL0C00715g	-0.766066	5.89849	2.09e-06	7.72e-06
1913	CAGL0K07414g	-0.767499	11.3357	7.37e-30	9.8e-29
1914	CAGL0K04103g	-0.769032	7.56137	3.56e-14	2.38e-13
1915	CAGL0M04301g	-0.769679	4.4629	0.00536258	0.0117439
1916	CAGL0L10912g	-0.770309	5.334	0.000104408	0.000309163
1917	CAGL0L08184g	-0.77115	6.86382	3.12e-07	1.26e-06
1918	CAGL0I05126g	-0.77175	7.65289	3.31e-14	2.23e-13
1919	CAGL0J06006g	-0.772953	5.59578	1.57e-05	5.17e-05
1920	CAGL0J03652g	-0.773254	7.26549	9.04e-15	6.25e-14
1921	CAGL0G02475g	-0.773611	11.8311	2.47e-26	2.85e-25
1922	CAGL0M04961g	-0.773677	6.95069	3.51e-12	2.11e-11
1923	CAGL0I00858g	-0.775199	5.18156	0.000232096	0.00065351
1924	CAGL0L10714g	-0.775634	7.40775	2.51e-16	1.9e-15
1925	CAGL0M06369g	-0.77682	6.45084	4.73e-09	2.25e-08
1926	CAGL0H09658g	-0.778963	8.62325	7.59e-18	6.17e-17
1927	CAGL0I10791g	-0.780185	6.76191	9.11e-07	3.49e-06
1928	CAGL0I07777g	-0.780328	5.66734	8.61e-06	2.94e-05
1929	CAGL0K09328g	-0.783839	8.34984	6.44e-25	7.07e-24
1930	CAGL0F05329g	-0.785451	9.72761	8e-38	1.42e-36
1931	CAGL0E05368g	-0.786347	4.04787	0.0165831	0.0326267
1932	CAGL0B03905g	-0.786375	6.06608	2.2e-07	9.01e-07
1933	CAGL0D03300g	-0.787743	6.03549	2.85e-07	1.16e-06
1934	CAGL0J07216g	-0.788758	9.98336	2.7e-36	4.55e-35
1935	CAGL0M06017g	-0.789694	6.01812	3.12e-07	1.26e-06
1936	CAGL0F08415g	-0.790087	5.35597	6.91e-05	0.000209964
1937	CAGL0I02552g	-0.79087	5.25113	0.000149957	0.000434137
1938	CAGL0I09372g	-0.791537	6.40294	3.99e-08	1.78e-07
1939	CAGL0J00297g	-0.792211	4.70732	0.00182366	0.00440211
1940	CAGL0K04477g	-0.795205	7.17959	6.29e-11	3.47e-10
1941	CAGL0J00737g	-0.795391	11.5021	2.87e-49	7.81e-48
1942	CAGL0M06457g	-0.796606	5.10385	0.000202886	0.000575671
1943	CAGL0F08459g	-0.799191	7.67286	2.87e-20	2.54e-19
1944	CAGL0E02365g	-0.802507	4.42272	0.00353493	0.00806965
1945	CAGL0K04411g	-0.803723	5.09091	0.000260683	0.000727507
1946	CAGL0M04873g	-0.803858	11.4114	3.4e-23	3.39e-22
1947	CAGL0J07238g	-0.803858	11.2041	5.75e-35	9.27e-34
1948	CAGL0B01144g	-0.804037	7.3518	7.72e-17	6.02e-16
1949	CAGL0J02970g	-0.805865	4.58652	0.00264539	0.00619926
1950	CAGL0K01397g	-0.806465	5.33873	4.62e-05	0.000144174
1951	CAGL0L01397g	-0.807587	5.18096	0.000130991	0.000381986
1952	CAGL0D05214g	-0.809054	11.9244	5.57e-49	1.51e-47
1953	CAGL0H08734g	-0.809285	10.7153	2.39e-27	2.89e-26
1954	CAGL0D00924g	-0.813628	5.59684	6.94e-06	2.39e-05
1955	CAGL0H03707g	-0.813652	7.6198	2.75e-20	2.44e-19
1956	CAGL0A04411g	-0.813778	4.0532	0.0127343	0.0258136
1957	CAGL0J09108g	-0.814492	9.6433	2.72e-33	4.22e-32
1958	CAGL0E04158g	-0.81451	4.19738	0.0104052	0.0215879
1959	CAGL0M08932g	-0.814788	6.24975	1.1e-08	5.12e-08
1960	CAGL0I00814g	-0.815555	11.1654	5.44e-46	1.32e-44
1961	CAGL0A02574g	-0.815787	8.45145	9.51e-31	1.3e-29
1962	CAGL0H05005g	-0.816112	7.52127	3.51e-10	1.84e-09
1963	CAGL0H06523g	-0.816214	6.30751	5.19e-09	2.46e-08
1964	CAGL0M11104g	-0.816418	9.5983	1.46e-18	1.21e-17
1965	CAGL0L00385g	-0.817099	6.79245	4.35e-12	2.6e-11
1966	CAGL0J11748g	-0.8189	7.16248	1.91e-15	1.38e-14
1967	CAGL0H02453g	-0.820121	6.35449	3.85e-07	1.53e-06
1968	CAGL0J08393g	-0.821078	7.40824	5.37e-18	4.39e-17
1969	CAGL0L11198g	-0.822279	4.2362	0.0086869	0.0183068
1970	CAGL0L09449g	-0.822652	5.71545	1.78e-06	6.66e-06
1971	CAGL0H06193g	-0.822767	4.11415	0.0106027	0.021946
1972	CAGL0C01265g	-0.823293	8.02258	1.65e-24	1.77e-23
1973	CAGL0J11484g	-0.824655	7.32082	3.7e-13	2.39e-12
1974	CAGL0I04048g	-0.824916	6.25159	6.19e-09	2.93e-08
1975	CAGL0H10274g	-0.826352	6.64331	3.21e-11	1.81e-10
1976	CAGL0M12408g	-0.829129	11.6166	2.88e-32	4.15e-31
1977	CAGL0G01826g	-0.83069	10.8728	2.45e-40	4.79e-39
1978	CAGL0J02662g	-0.832457	6.85547	6.05e-13	3.87e-12
1979	CAGL0M13277g	-0.833119	9.33086	1.65e-30	2.25e-29
1980	CAGL0G02585g	-0.837727	7.06498	1.81e-14	1.24e-13
1981	CAGL0G01078g	-0.83774	11.5581	3.08e-45	7.08e-44
1982	CAGL0K05445g	-0.838144	5.46685	1.08e-05	3.64e-05
1983	CAGL0F06853g	-0.83873	7.45147	2.16e-14	1.47e-13
1984	CAGL0J05126g	-0.840426	7.66658	3.49e-22	3.33e-21
1985	CAGL0A00847g	-0.842346	4.56446	0.0013224	0.00326168
1986	CAGL0J02376g	-0.844064	3.8	0.022539	0.0430034
1987	CAGL0J08272g	-0.844824	5.82993	3.55e-07	1.42e-06
1988	CAGL0M11110g	-0.846083	4.82689	0.00038198	0.00103336
1989	CAGL0D02761g	-0.851152	6.89824	2.02e-11	1.16e-10
1990	CAGL0A00495g	-0.852993	11.0718	5.39e-22	5.13e-21
1991	CAGL0J03916g	-0.853829	5.62162	1.95e-06	7.23e-06
1992	CAGL0C04851g	-0.853849	4.42074	0.00247827	0.00582618
1993	CAGL0I09658g	-0.857787	6.72493	1.25e-12	7.81e-12
1994	CAGL0H09746g	-0.858989	4.29237	0.00426461	0.00951401
1995	CAGL0K10906g	-0.861244	10.7665	8.05e-51	2.32e-49
1996	CAGL0G05115g	-0.862963	6.97824	5.33e-15	3.73e-14
1997	CAGL0K03553g	-0.864561	5.8773	1.27e-07	5.32e-07
1998	CAGL0B02717g	-0.86545	7.73701	7.65e-23	7.47e-22
1999	CAGL0J11506g	-0.867122	6.01514	2.14e-08	9.75e-08
[truncated: 363 more rows]
