# Supplementary material for: Transcriptome Analysis Unveils Gln3 Role in Amino Acids Assimilation and Fluconazole Resistance in Candida glabrata
Source: J Microbiol Biotechnol. 2021 Apr 21;31(5):659–66. doi: 10.4014/jmb.2012.12034 (PMC9705932; doi:10.4014/jmb.2012.12034)
Supplement: Supplementary file 5 [file jmb-31-5-659-supple5.xlsx]

## Sheet: KEGG_up_genes
Gene ID	Protein name	KEGG pathway ID	KEGG pathway name	KEGG main category	Exact p-value	Adjusted p-value
CAGL0A01540g	60S ribosomal protein L30	3010	Ribosome	Genetic Information Processing	1.22085e-25	1.19643e-23
CAGL0A03168g	Similar to uniprot|P02400 Saccharomyces cerevisiae YDR382w RPLA4	3010	Ribosome	Genetic Information Processing	1.22085e-25	1.19643e-23
CAGL0A03278g	Strain CBS138 chromosome A complete sequence	3010	Ribosome	Genetic Information Processing	1.22085e-25	1.19643e-23
CAGL0A03388g	Ribosomal protein L15	3010	Ribosome	Genetic Information Processing	1.22085e-25	1.19643e-23
CAGL0A04521g	40S ribosomal protein S8	3010	Ribosome	Genetic Information Processing	1.22085e-25	1.19643e-23
CAGL0B01203g	Ribosomal protein L37	3010	Ribosome	Genetic Information Processing	1.22085e-25	1.19643e-23
CAGL0B04257g	Strain CBS138 chromosome B complete sequence	3010	Ribosome	Genetic Information Processing	1.22085e-25	1.19643e-23
CAGL0C01435g	Ribosomal protein	3010	Ribosome	Genetic Information Processing	1.22085e-25	1.19643e-23
CAGL0C04807g	Similarities with uniprot|P47150 Saccharomyces cerevisiae YJR113c RSM7	3010	Ribosome	Genetic Information Processing	1.22085e-25	1.19643e-23
CAGL0D00616g	60S ribosomal protein L31	3010	Ribosome	Genetic Information Processing	1.22085e-25	1.19643e-23
CAGL0D00858g	40S ribosomal protein S29	3010	Ribosome	Genetic Information Processing	1.22085e-25	1.19643e-23
CAGL0D05214g	Similar to uniprot|P05747 Saccharomyces cerevisiae YFR032ca RPL29	3010	Ribosome	Genetic Information Processing	1.22085e-25	1.19643e-23
CAGL0D05412g	Similar to uniprot|P33759 Saccharomyces cerevisiae YBR251w MRPS5	3010	Ribosome	Genetic Information Processing	1.22085e-25	1.19643e-23
CAGL0E01991g	Strain CBS138 chromosome E complete sequence	3010	Ribosome	Genetic Information Processing	1.22085e-25	1.19643e-23
CAGL0E02013g	60S ribosomal protein L18	3010	Ribosome	Genetic Information Processing	1.22085e-25	1.19643e-23
CAGL0E03938g	Strain CBS138 chromosome E complete sequence	3010	Ribosome	Genetic Information Processing	1.22085e-25	1.19643e-23
CAGL0E04994g	Strain CBS138 chromosome E complete sequence	3010	Ribosome	Genetic Information Processing	1.22085e-25	1.19643e-23
CAGL0F01045g	Strain CBS138 chromosome F complete sequence	3010	Ribosome	Genetic Information Processing	1.22085e-25	1.19643e-23
CAGL0F01683g	Strain CBS138 chromosome F complete sequence	3010	Ribosome	Genetic Information Processing	1.22085e-25	1.19643e-23
CAGL0F02937g	Strain CBS138 chromosome F complete sequence	3010	Ribosome	Genetic Information Processing	1.22085e-25	1.19643e-23
CAGL0F07073g	Strain CBS138 chromosome F complete sequence	3010	Ribosome	Genetic Information Processing	1.22085e-25	1.19643e-23
CAGL0F09031g	40S ribosomal protein S4	3010	Ribosome	Genetic Information Processing	1.22085e-25	1.19643e-23
CAGL0G00990g	Similar to uniprot|P05317 Saccharomyces cerevisiae YLR340w RPLA0	3010	Ribosome	Genetic Information Processing	1.22085e-25	1.19643e-23
CAGL0G01078g	Strain CBS138 chromosome G complete sequence	3010	Ribosome	Genetic Information Processing	1.22085e-25	1.19643e-23
CAGL0G01826g	60S ribosomal protein L11	3010	Ribosome	Genetic Information Processing	1.22085e-25	1.19643e-23
CAGL0G02079g	60S ribosomal protein L3	3010	Ribosome	Genetic Information Processing	1.22085e-25	1.19643e-23
CAGL0G02475g	Strain CBS138 chromosome G complete sequence	3010	Ribosome	Genetic Information Processing	1.22085e-25	1.19643e-23
CAGL0G03575g	Strain CBS138 chromosome G complete sequence	3010	Ribosome	Genetic Information Processing	1.22085e-25	1.19643e-23
CAGL0G05027g	Similar to uniprot|P05756 Saccharomyces cerevisiae YDR064w YS15	3010	Ribosome	Genetic Information Processing	1.22085e-25	1.19643e-23
CAGL0G05940g	Strain CBS138 chromosome G complete sequence	3010	Ribosome	Genetic Information Processing	1.22085e-25	1.19643e-23
CAGL0G06490g	Strain CBS138 chromosome G complete sequence	3010	Ribosome	Genetic Information Processing	1.22085e-25	1.19643e-23
CAGL0G06776g	Similar to uniprot|P25348 Saccharomyces cerevisiae YCR003w MRPL32	3010	Ribosome	Genetic Information Processing	1.22085e-25	1.19643e-23
CAGL0G07227g	Strain CBS138 chromosome G complete sequence	3010	Ribosome	Genetic Information Processing	1.22085e-25	1.19643e-23
CAGL0G09713g	Strain CBS138 chromosome G complete sequence	3010	Ribosome	Genetic Information Processing	1.22085e-25	1.19643e-23
CAGL0H00462g	Similar to uniprot|P26783 Saccharomyces cerevisiae YJR123w RPS5	3010	Ribosome	Genetic Information Processing	1.22085e-25	1.19643e-23
CAGL0H05511g	Strain CBS138 chromosome H complete sequence	3010	Ribosome	Genetic Information Processing	1.22085e-25	1.19643e-23
CAGL0H08734g	60S ribosomal protein L43	3010	Ribosome	Genetic Information Processing	1.22085e-25	1.19643e-23
CAGL0H08976g	60S ribosomal protein L10a	3010	Ribosome	Genetic Information Processing	1.22085e-25	1.19643e-23
CAGL0I00792g	40S ribosomal protein S16	3010	Ribosome	Genetic Information Processing	1.22085e-25	1.19643e-23
CAGL0I00814g	Similar to uniprot|P05318 Saccharomyces cerevisiae YDL081c RPLA1	3010	Ribosome	Genetic Information Processing	1.22085e-25	1.19643e-23
CAGL0I03036g	Similar to uniprot|P36520 Saccharomyces cerevisiae YNL284c MRPL10	3010	Ribosome	Genetic Information Processing	1.22085e-25	1.19643e-23
CAGL0I08481g	Similar to uniprot|P10663 Saccharomyces cerevisiae YPR166c MRP2	3010	Ribosome	Genetic Information Processing	1.22085e-25	1.19643e-23
CAGL0J00737g	40S ribosomal protein S27	3010	Ribosome	Genetic Information Processing	1.22085e-25	1.19643e-23
CAGL0J02838g	Similar to uniprot|P40033 Saccharomyces cerevisiae YER050c RSM18	3010	Ribosome	Genetic Information Processing	1.22085e-25	1.19643e-23
CAGL0J03234g	40S ribosomal protein S24	3010	Ribosome	Genetic Information Processing	1.22085e-25	1.19643e-23
CAGL0J06374g	Similar to uniprot|P10622 Saccharomyces cerevisiae YDL130w RPP1B	3010	Ribosome	Genetic Information Processing	1.22085e-25	1.19643e-23
CAGL0J07238g	40S ribosomal protein S12	3010	Ribosome	Genetic Information Processing	1.22085e-25	1.19643e-23
CAGL0J10164g	Strain CBS138 chromosome J complete sequence	3010	Ribosome	Genetic Information Processing	1.22085e-25	1.19643e-23
CAGL0J10384g	Similar to uniprot|P02406 Saccharomyces cerevisiae YGL103w CYH2	3010	Ribosome	Genetic Information Processing	1.22085e-25	1.19643e-23
CAGL0J11330g	Similar to uniprot|P53875 Saccharomyces cerevisiae YNL185c MRPL19	3010	Ribosome	Genetic Information Processing	1.22085e-25	1.19643e-23
CAGL0K02123g	Similar to uniprot|P39938 Saccharomyces cerevisiae YGL189c RPS26A	3010	Ribosome	Genetic Information Processing	1.22085e-25	1.19643e-23
CAGL0K02717g	Similar to uniprot|P32902 Saccharomyces cerevisiae YHL004w MRP4	3010	Ribosome	Genetic Information Processing	1.22085e-25	1.19643e-23
CAGL0K04587g	40S ribosomal protein S22	3010	Ribosome	Genetic Information Processing	1.22085e-25	1.19643e-23
CAGL0K06149g	Strain CBS138 chromosome K complete sequence	3010	Ribosome	Genetic Information Processing	1.22085e-25	1.19643e-23
CAGL0K06567g	60S ribosomal protein L27	3010	Ribosome	Genetic Information Processing	1.22085e-25	1.19643e-23
CAGL0K07414g	60S ribosomal protein L20	3010	Ribosome	Genetic Information Processing	1.22085e-25	1.19643e-23
CAGL0K08382g	40S ribosomal protein S21	3010	Ribosome	Genetic Information Processing	1.22085e-25	1.19643e-23
CAGL0K10906g	60S ribosomal protein L36	3010	Ribosome	Genetic Information Processing	1.22085e-25	1.19643e-23
CAGL0K10912g	Similar to uniprot|P36525 Saccharomyces cerevisiae YMR193w MRPL24	3010	Ribosome	Genetic Information Processing	1.22085e-25	1.19643e-23
CAGL0K11748g	Strain CBS138 chromosome K complete sequence	3010	Ribosome	Genetic Information Processing	1.22085e-25	1.19643e-23
CAGL0K12826g	Similar to uniprot|P41805 Saccharomyces cerevisiae YLR075w GRC5	3010	Ribosome	Genetic Information Processing	1.22085e-25	1.19643e-23
CAGL0L04224g	Similar to uniprot|Q12487 Saccharomyces cerevisiae YOR150w MRPL23	3010	Ribosome	Genetic Information Processing	1.22085e-25	1.19643e-23
CAGL0L04510g	40S ribosomal protein S28	3010	Ribosome	Genetic Information Processing	1.22085e-25	1.19643e-23
CAGL0L04840g	40S ribosomal protein S23	3010	Ribosome	Genetic Information Processing	1.22085e-25	1.19643e-23
CAGL0L06732g	37S ribosomal protein S9, mitochondrial	3010	Ribosome	Genetic Information Processing	1.22085e-25	1.19643e-23
CAGL0L08110g	Similar to uniprot|P04650 Saccharomyces cerevisiae YJL189w RPL39	3010	Ribosome	Genetic Information Processing	1.22085e-25	1.19643e-23
CAGL0L08118g	Strain CBS138 chromosome L complete sequence	3010	Ribosome	Genetic Information Processing	1.22085e-25	1.19643e-23
CAGL0L11462g	60S ribosomal protein L6	3010	Ribosome	Genetic Information Processing	1.22085e-25	1.19643e-23
CAGL0M00814g	40S ribosomal protein S1	3010	Ribosome	Genetic Information Processing	1.22085e-25	1.19643e-23
CAGL0M02497g	Strain CBS138 chromosome M complete sequence	3010	Ribosome	Genetic Information Processing	1.22085e-25	1.19643e-23
CAGL0M02695g	Similar to uniprot|P26321 Saccharomyces cerevisiae YPL131w RPL1	3010	Ribosome	Genetic Information Processing	1.22085e-25	1.19643e-23
CAGL0M02849g	40S ribosomal protein S0	3010	Ribosome	Genetic Information Processing	1.22085e-25	1.19643e-23
CAGL0M04873g	Strain CBS138 chromosome M complete sequence	3010	Ribosome	Genetic Information Processing	1.22085e-25	1.19643e-23
CAGL0M06303g	40S ribosomal protein S6	3010	Ribosome	Genetic Information Processing	1.22085e-25	1.19643e-23
CAGL0M06501g	Strain CBS138 chromosome M complete sequence	3010	Ribosome	Genetic Information Processing	1.22085e-25	1.19643e-23
CAGL0M06523g	Strain CBS138 chromosome M complete sequence	3010	Ribosome	Genetic Information Processing	1.22085e-25	1.19643e-23
CAGL0M09603g	Similar to uniprot|Q03799 Saccharomyces cerevisiae YMR158w	3010	Ribosome	Genetic Information Processing	1.22085e-25	1.19643e-23
CAGL0M10241g	Strain CBS138 chromosome M complete sequence	3010	Ribosome	Genetic Information Processing	1.22085e-25	1.19643e-23
CAGL0M10329g	Similar to uniprot|P28778 Saccharomyces cerevisiae YKL003c MRP17	3010	Ribosome	Genetic Information Processing	1.22085e-25	1.19643e-23
CAGL0M12408g	Strain CBS138 chromosome M complete sequence	3010	Ribosome	Genetic Information Processing	1.22085e-25	1.19643e-23
CAGL0A01430g	Similar to uniprot|P00931 Saccharomyces cerevisiae YGL026c TRP5	1230	Biosynthesis of amino acids	Metabolism	1.72121e-06	8.43393e-05
CAGL0A02574g	Strain CBS138 chromosome A complete sequence	1230	Biosynthesis of amino acids	Metabolism	1.72121e-06	8.43393e-05
CAGL0B00902g	Strain CBS138 chromosome B complete sequence	1230	Biosynthesis of amino acids	Metabolism	1.72121e-06	8.43393e-05
CAGL0B01122g	S-adenosylmethionine synthase (EC 2.5.1.6)	1230	Biosynthesis of amino acids	Metabolism	1.72121e-06	8.43393e-05
CAGL0B01507g	Acetylornithine aminotransferase, mitochondrial (ACOAT) (EC 2.6.1.11)	1230	Biosynthesis of amino acids	Metabolism	1.72121e-06	8.43393e-05
CAGL0B03047g	Strain CBS138 chromosome B complete sequence	1230	Biosynthesis of amino acids	Metabolism	1.72121e-06	8.43393e-05
CAGL0B03663g	Citrate synthase	1230	Biosynthesis of amino acids	Metabolism	1.72121e-06	8.43393e-05
CAGL0B03993g	Strain CBS138 chromosome B complete sequence	1230	Biosynthesis of amino acids	Metabolism	1.72121e-06	8.43393e-05
CAGL0C01573g	Phospho-2-dehydro-3-deoxyheptonate aldolase (EC 2.5.1.54) (3-deoxy-D-arabino-heptulosonate 7-phosphate synthase) (DAHP synthase) (Phospho-2-keto-3-deoxyheptonate aldolase)	1230	Biosynthesis of amino acids	Metabolism	1.72121e-06	8.43393e-05
CAGL0C01595g	Imidazole glycerol phosphate synthase subunit hisF (EC 4.1.3.-)	1230	Biosynthesis of amino acids	Metabolism	1.72121e-06	8.43393e-05
CAGL0C03443g	Similar to uniprot|P38999 Saccharomyces cerevisiae YNR050c LYS9	1230	Biosynthesis of amino acids	Metabolism	1.72121e-06	8.43393e-05
CAGL0C05115g	Similar to uniprot|P22768 Saccharomyces cerevisiae YOL058w ARG1	1230	Biosynthesis of amino acids	Metabolism	1.72121e-06	8.43393e-05
CAGL0D00770g	Isocitrate dehydrogenase [NADP] (EC 1.1.1.42)	1230	Biosynthesis of amino acids	Metabolism	1.72121e-06	8.43393e-05
CAGL0E01133g	Aspartate-semialdehyde dehydrogenase (EC 1.2.1.11)	1230	Biosynthesis of amino acids	Metabolism	1.72121e-06	8.43393e-05
CAGL0E05016g	Chorismate synthase (EC 4.2.3.5)	1230	Biosynthesis of amino acids	Metabolism	1.72121e-06	8.43393e-05
CAGL0E06358g	Strain CBS138 chromosome E complete sequence	1230	Biosynthesis of amino acids	Metabolism	1.72121e-06	8.43393e-05
CAGL0F02431g	Strain CBS138 chromosome F complete sequence	1230	Biosynthesis of amino acids	Metabolism	1.72121e-06	8.43393e-05
CAGL0F08041g	6-phosphofructokinase (EC 2.7.1.11) (Phosphohexokinase)	1230	Biosynthesis of amino acids	Metabolism	1.72121e-06	8.43393e-05
CAGL0F08789g	Strain CBS138 chromosome F complete sequence	1230	Biosynthesis of amino acids	Metabolism	1.72121e-06	8.43393e-05
CAGL0F09207g	Branched-chain-amino-acid aminotransferase (EC 2.6.1.42)	1230	Biosynthesis of amino acids	Metabolism	1.72121e-06	8.43393e-05
CAGL0G01254g	Similar to uniprot|P53090 Saccharomyces cerevisiae YGL202w ARO8	1230	Biosynthesis of amino acids	Metabolism	1.72121e-06	8.43393e-05
CAGL0G02585g	Strain CBS138 chromosome G complete sequence	1230	Biosynthesis of amino acids	Metabolism	1.72121e-06	8.43393e-05
CAGL0G04741g	Strain CBS138 chromosome G complete sequence	1230	Biosynthesis of amino acids	Metabolism	1.72121e-06	8.43393e-05
CAGL0G09691g	Phosphoserine aminotransferase (EC 2.6.1.52)	1230	Biosynthesis of amino acids	Metabolism	1.72121e-06	8.43393e-05
CAGL0H01441g	Similar to uniprot|P32264 Saccharomyces cerevisiae YDR300c PRO1 glutamate 5-kinase	1230	Biosynthesis of amino acids	Metabolism	1.72121e-06	8.43393e-05
CAGL0I01276g	Similar to uniprot|P38716 Saccharomyces cerevisiae YHR112c	1230	Biosynthesis of amino acids	Metabolism	1.72121e-06	8.43393e-05
CAGL0I01342g	Similar to uniprot|P37303 Saccharomyces cerevisiae YEL046c GLY1 L-threonine aldolase	1230	Biosynthesis of amino acids	Metabolism	1.72121e-06	8.43393e-05
CAGL0I02486g	Enolase 2 (EC 4.2.1.11) (2-phospho-D-glycerate hydro-lyase 2) (2-phosphoglycerate dehydratase 2)	1230	Biosynthesis of amino acids	Metabolism	1.72121e-06	8.43393e-05
CAGL0I05016g	Similar to uniprot|P00899 Saccharomyces cerevisiae YER090w TRP2	1230	Biosynthesis of amino acids	Metabolism	1.72121e-06	8.43393e-05
CAGL0I05126g	Strain CBS138 chromosome I complete sequence	1230	Biosynthesis of amino acids	Metabolism	1.72121e-06	8.43393e-05
CAGL0I05698g	6-phosphofructokinase (EC 2.7.1.11) (Phosphohexokinase)	1230	Biosynthesis of amino acids	Metabolism	1.72121e-06	8.43393e-05
CAGL0I10791g	Strain CBS138 chromosome I complete sequence	1230	Biosynthesis of amino acids	Metabolism	1.72121e-06	8.43393e-05
CAGL0J00649g	Similar to uniprot|P17423 Saccharomyces cerevisiae YHR025w THR1 homoserine kinase	1230	Biosynthesis of amino acids	Metabolism	1.72121e-06	8.43393e-05
CAGL0J02882g	Aspartokinase (EC 2.7.2.4)	1230	Biosynthesis of amino acids	Metabolism	1.72121e-06	8.43393e-05
CAGL0J06402g	Strain CBS138 chromosome J complete sequence	1230	Biosynthesis of amino acids	Metabolism	1.72121e-06	8.43393e-05
CAGL0J09240g	Strain CBS138 chromosome J complete sequence	1230	Biosynthesis of amino acids	Metabolism	1.72121e-06	8.43393e-05
CAGL0K01705g	Phosphoglycerate mutase	1230	Biosynthesis of amino acids	Metabolism	1.72121e-06	8.43393e-05
CAGL0K03465g	Acetolactate synthase (EC 2.2.1.6)	1230	Biosynthesis of amino acids	Metabolism	1.72121e-06	8.43393e-05
CAGL0K05357g	Glutamine synthetase (GS) (EC 6.3.1.2) (Glutamate--ammonia ligase)	1230	Biosynthesis of amino acids	Metabolism	1.72121e-06	8.43393e-05
CAGL0K06787g	Pyruvate carboxylase (EC 6.4.1.1)	1230	Biosynthesis of amino acids	Metabolism	1.72121e-06	8.43393e-05
CAGL0K07788g	L-aminoadipate-semialdehyde dehydrogenase large subunit (EC 1.2.1.31) (Alpha-aminoadipate reductase) (Alpha-AR)	1230	Biosynthesis of amino acids	Metabolism	1.72121e-06	8.43393e-05
CAGL0K09328g	Similar to uniprot|P16120 Saccharomyces cerevisiae YCR053w THR4 threonine synthase	1230	Biosynthesis of amino acids	Metabolism	1.72121e-06	8.43393e-05
CAGL0K10978g	Homoaconitase, mitochondrial (EC 4.2.1.36) (Homoaconitate hydratase)	1230	Biosynthesis of amino acids	Metabolism	1.72121e-06	8.43393e-05
CAGL0L00759g	ATP phosphoribosyltransferase (ATP-PRT) (ATP-PRTase) (EC 2.4.2.17)	1230	Biosynthesis of amino acids	Metabolism	1.72121e-06	8.43393e-05
CAGL0L02937g	Imidazoleglycerol-phosphate dehydratase (IGPD) (EC 4.2.1.19)	1230	Biosynthesis of amino acids	Metabolism	1.72121e-06	8.43393e-05
CAGL0L03311g	Similar to uniprot|P36136 Saccharomyces cerevisiae YKR043c	1230	Biosynthesis of amino acids	Metabolism	1.72121e-06	8.43393e-05
CAGL0L05478g	Ribulose-phosphate 3-epimerase (EC 5.1.3.1) (Pentose-5-phosphate 3-epimerase) (PPE) (RPE)	1230	Biosynthesis of amino acids	Metabolism	1.72121e-06	8.43393e-05
CAGL0L10758g	6-phosphofructokinase (EC 2.7.1.11) (Phosphohexokinase)	1230	Biosynthesis of amino acids	Metabolism	1.72121e-06	8.43393e-05
CAGL0L11088g	Similar to uniprot|Q12040 Saccharomyces cerevisiae YOR283w	1230	Biosynthesis of amino acids	Metabolism	1.72121e-06	8.43393e-05
CAGL0M00330g	Homoserine dehydrogenase (HDH) (EC 1.1.1.3)	1230	Biosynthesis of amino acids	Metabolism	1.72121e-06	8.43393e-05
CAGL0M04059g	Strain CBS138 chromosome M complete sequence	1230	Biosynthesis of amino acids	Metabolism	1.72121e-06	8.43393e-05
CAGL0M11484g	Pentafunctional AROM polypeptide [Includes: 3-dehydroquinate synthase (DHQS) (EC 4.2.3.4); 3-phosphoshikimate 1-carboxyvinyltransferase (EC 2.5.1.19) (5-enolpyruvylshikimate-3-phosphate synthase) (EPSP synthase) (EPSPS); Shikimate kinase (SK) (EC 2.7.1.71); 3-dehydroquinate dehydratase (3-dehydroquinase) (EC 4.2.1.10); Shikimate dehydrogenase (EC 1.1.1.25)]	1230	Biosynthesis of amino acids	Metabolism	1.72121e-06	8.43393e-05
CAGL0M12034g	Pyruvate kinase 1 (PK 1) (EC 2.7.1.40)	1230	Biosynthesis of amino acids	Metabolism	1.72121e-06	8.43393e-05
CAGL0M12837g	Strain CBS138 chromosome M complete sequence	1230	Biosynthesis of amino acids	Metabolism	1.72121e-06	8.43393e-05
CAGL0C03443g	Similar to uniprot|P38999 Saccharomyces cerevisiae YNR050c LYS9	300	Lysine biosynthesis	Metabolism	6.30751e-06	0.000206045
CAGL0E01133g	Aspartate-semialdehyde dehydrogenase (EC 1.2.1.11)	300	Lysine biosynthesis	Metabolism	6.30751e-06	0.000206045
CAGL0F02431g	Strain CBS138 chromosome F complete sequence	300	Lysine biosynthesis	Metabolism	6.30751e-06	0.000206045
CAGL0G01254g	Similar to uniprot|P53090 Saccharomyces cerevisiae YGL202w ARO8	300	Lysine biosynthesis	Metabolism	6.30751e-06	0.000206045
CAGL0G02585g	Strain CBS138 chromosome G complete sequence	300	Lysine biosynthesis	Metabolism	6.30751e-06	0.000206045
CAGL0J02882g	Aspartokinase (EC 2.7.2.4)	300	Lysine biosynthesis	Metabolism	6.30751e-06	0.000206045
CAGL0J06402g	Strain CBS138 chromosome J complete sequence	300	Lysine biosynthesis	Metabolism	6.30751e-06	0.000206045
CAGL0J09240g	Strain CBS138 chromosome J complete sequence	300	Lysine biosynthesis	Metabolism	6.30751e-06	0.000206045
CAGL0K07788g	L-aminoadipate-semialdehyde dehydrogenase large subunit (EC 1.2.1.31) (Alpha-aminoadipate reductase) (Alpha-AR)	300	Lysine biosynthesis	Metabolism	6.30751e-06	0.000206045
CAGL0K10978g	Homoaconitase, mitochondrial (EC 4.2.1.36) (Homoaconitate hydratase)	300	Lysine biosynthesis	Metabolism	6.30751e-06	0.000206045
CAGL0M00330g	Homoserine dehydrogenase (HDH) (EC 1.1.1.3)	300	Lysine biosynthesis	Metabolism	6.30751e-06	0.000206045
CAGL0A01430g	Similar to uniprot|P00931 Saccharomyces cerevisiae YGL026c TRP5	1110	Biosynthesis of secondary metabolites	Metabolism	5.00812e-05	0.00122699
CAGL0A02574g	Strain CBS138 chromosome A complete sequence	1110	Biosynthesis of secondary metabolites	Metabolism	5.00812e-05	0.00122699
CAGL0A02904g	Similar to uniprot|Q06350 Saccharomyces cerevisiae YDR371w	1110	Biosynthesis of secondary metabolites	Metabolism	5.00812e-05	0.00122699
CAGL0B00902g	Strain CBS138 chromosome B complete sequence	1110	Biosynthesis of secondary metabolites	Metabolism	5.00812e-05	0.00122699
CAGL0B01122g	S-adenosylmethionine synthase (EC 2.5.1.6)	1110	Biosynthesis of secondary metabolites	Metabolism	5.00812e-05	0.00122699
CAGL0B01507g	Acetylornithine aminotransferase, mitochondrial (ACOAT) (EC 2.6.1.11)	1110	Biosynthesis of secondary metabolites	Metabolism	5.00812e-05	0.00122699
CAGL0B02717g	Acetyl-coenzyme A synthetase 2 (EC 6.2.1.1) (Acetate--CoA ligase 2) (Acyl-activating enzyme 2)	1110	Biosynthesis of secondary metabolites	Metabolism	5.00812e-05	0.00122699
CAGL0B02794g	Adenylosuccinate lyase (ASL) (EC 4.3.2.2) (Adenylosuccinase)	1110	Biosynthesis of secondary metabolites	Metabolism	5.00812e-05	0.00122699
CAGL0B03047g	Strain CBS138 chromosome B complete sequence	1110	Biosynthesis of secondary metabolites	Metabolism	5.00812e-05	0.00122699
CAGL0B03597g	Strain CBS138 chromosome B complete sequence	1110	Biosynthesis of secondary metabolites	Metabolism	5.00812e-05	0.00122699
CAGL0B03663g	Citrate synthase	1110	Biosynthesis of secondary metabolites	Metabolism	5.00812e-05	0.00122699
CAGL0B03993g	Strain CBS138 chromosome B complete sequence	1110	Biosynthesis of secondary metabolites	Metabolism	5.00812e-05	0.00122699
CAGL0C01573g	Phospho-2-dehydro-3-deoxyheptonate aldolase (EC 2.5.1.54) (3-deoxy-D-arabino-heptulosonate 7-phosphate synthase) (DAHP synthase) (Phospho-2-keto-3-deoxyheptonate aldolase)	1110	Biosynthesis of secondary metabolites	Metabolism	5.00812e-05	0.00122699
CAGL0C01595g	Imidazole glycerol phosphate synthase subunit hisF (EC 4.1.3.-)	1110	Biosynthesis of secondary metabolites	Metabolism	5.00812e-05	0.00122699
CAGL0C03443g	Similar to uniprot|P38999 Saccharomyces cerevisiae YNR050c LYS9	1110	Biosynthesis of secondary metabolites	Metabolism	5.00812e-05	0.00122699
CAGL0C03652g	Strain CBS138 chromosome C complete sequence	1110	Biosynthesis of secondary metabolites	Metabolism	5.00812e-05	0.00122699
CAGL0C04279g	Similar to uniprot|P35196 Saccharomyces cerevisiae YBR002c RER2	1110	Biosynthesis of secondary metabolites	Metabolism	5.00812e-05	0.00122699
CAGL0C05115g	Similar to uniprot|P22768 Saccharomyces cerevisiae YOL058w ARG1	1110	Biosynthesis of secondary metabolites	Metabolism	5.00812e-05	0.00122699
CAGL0D00770g	Isocitrate dehydrogenase [NADP] (EC 1.1.1.42)	1110	Biosynthesis of secondary metabolites	Metabolism	5.00812e-05	0.00122699
CAGL0D01034g	Mannose-1-phosphate guanyltransferase 1 (EC 2.7.7.13) (ATP-mannose-1-phosphate guanylyltransferase 1) (GDP-mannose pyrophosphorylase 1)	1110	Biosynthesis of secondary metabolites	Metabolism	5.00812e-05	0.00122699
CAGL0D05940g	Squalene monooxygenase (EC 1.14.13.132) (Squalene epoxidase) (SE)	1110	Biosynthesis of secondary metabolites	Metabolism	5.00812e-05	0.00122699
CAGL0D06138g	Delta-aminolevulinic acid dehydratase (ALADH) (EC 4.2.1.24) (Porphobilinogen synthase)	1110	Biosynthesis of secondary metabolites	Metabolism	5.00812e-05	0.00122699
CAGL0E01133g	Aspartate-semialdehyde dehydrogenase (EC 1.2.1.11)	1110	Biosynthesis of secondary metabolites	Metabolism	5.00812e-05	0.00122699
CAGL0E03850g	Strain CBS138 chromosome E complete sequence	1110	Biosynthesis of secondary metabolites	Metabolism	5.00812e-05	0.00122699
CAGL0E04334g	Lanosterol 14-alpha demethylase (EC 1.14.13.70) (CYPLI) (Cytochrome P450 51) (Cytochrome P450-14DM) (Cytochrome P450-LIA1) (Sterol 14-alpha demethylase)	1110	Biosynthesis of secondary metabolites	Metabolism	5.00812e-05	0.00122699
CAGL0E05016g	Chorismate synthase (EC 4.2.3.5)	1110	Biosynthesis of secondary metabolites	Metabolism	5.00812e-05	0.00122699
CAGL0E06358g	Strain CBS138 chromosome E complete sequence	1110	Biosynthesis of secondary metabolites	Metabolism	5.00812e-05	0.00122699
CAGL0F01793g	C-5 sterol desaturase (EC 1.3.3.-) (Ergosterol Delta(5,6) desaturase) (Sterol-C5-desaturase)	1110	Biosynthesis of secondary metabolites	Metabolism	5.00812e-05	0.00122699
CAGL0F08041g	6-phosphofructokinase (EC 2.7.1.11) (Phosphohexokinase)	1110	Biosynthesis of secondary metabolites	Metabolism	5.00812e-05	0.00122699
CAGL0F09207g	Branched-chain-amino-acid aminotransferase (EC 2.6.1.42)	1110	Biosynthesis of secondary metabolites	Metabolism	5.00812e-05	0.00122699
CAGL0G01254g	Similar to uniprot|P53090 Saccharomyces cerevisiae YGL202w ARO8	1110	Biosynthesis of secondary metabolites	Metabolism	5.00812e-05	0.00122699
CAGL0G04741g	Strain CBS138 chromosome G complete sequence	1110	Biosynthesis of secondary metabolites	Metabolism	5.00812e-05	0.00122699
CAGL0G04851g	Elongation of fatty acids protein (EC 2.3.1.199) (Very-long-chain 3-oxoacyl-CoA synthase)	1110	Biosynthesis of secondary metabolites	Metabolism	5.00812e-05	0.00122699
CAGL0H01441g	Similar to uniprot|P32264 Saccharomyces cerevisiae YDR300c PRO1 glutamate 5-kinase	1110	Biosynthesis of secondary metabolites	Metabolism	5.00812e-05	0.00122699
CAGL0H04653g	Sterol 24-C-methyltransferase (EC 2.1.1.41) (Delta(24)-sterol C-methyltransferase)	1110	Biosynthesis of secondary metabolites	Metabolism	5.00812e-05	0.00122699
CAGL0H05137g	Similar to uniprot|P54115 Saccharomyces cerevisiae YPL061w ALD6	1110	Biosynthesis of secondary metabolites	Metabolism	5.00812e-05	0.00122699
CAGL0H05445g	Glucose-6-phosphate isomerase (GPI) (EC 5.3.1.9) (Phosphoglucose isomerase) (PGI) (Phosphohexose isomerase) (PHI)	1110	Biosynthesis of secondary metabolites	Metabolism	5.00812e-05	0.00122699
CAGL0H06523g	Similar to uniprot|P40459 Saccharomyces cerevisiae YIL145c	1110	Biosynthesis of secondary metabolites	Metabolism	5.00812e-05	0.00122699
CAGL0H07051g	Similar to uniprot|P38986 Saccharomyces cerevisiae YDR321w ASP1	1110	Biosynthesis of secondary metabolites	Metabolism	5.00812e-05	0.00122699
CAGL0H07513g	Very-long-chain 3-oxoacyl-CoA reductase (EC 1.1.1.330) (3-ketoacyl-CoA reductase) (3-ketoreductase) (KAR) (Microsomal beta-keto-reductase)	1110	Biosynthesis of secondary metabolites	Metabolism	5.00812e-05	0.00122699
CAGL0H07579g	Strain CBS138 chromosome H complete sequence	1110	Biosynthesis of secondary metabolites	Metabolism	5.00812e-05	0.00122699
CAGL0H08371g	Uroporphyrinogen decarboxylase (EC 4.1.1.37)	1110	Biosynthesis of secondary metabolites	Metabolism	5.00812e-05	0.00122699
CAGL0H09504g	Similar to uniprot|P40012 Saccharomyces cerevisiae YER014w HEM14	1110	Biosynthesis of secondary metabolites	Metabolism	5.00812e-05	0.00122699
CAGL0I01276g	Similar to uniprot|P38716 Saccharomyces cerevisiae YHR112c	1110	Biosynthesis of secondary metabolites	Metabolism	5.00812e-05	0.00122699
CAGL0I01342g	Similar to uniprot|P37303 Saccharomyces cerevisiae YEL046c GLY1 L-threonine aldolase	1110	Biosynthesis of secondary metabolites	Metabolism	5.00812e-05	0.00122699
CAGL0I02486g	Enolase 2 (EC 4.2.1.11) (2-phospho-D-glycerate hydro-lyase 2) (2-phosphoglycerate dehydratase 2)	1110	Biosynthesis of secondary metabolites	Metabolism	5.00812e-05	0.00122699
CAGL0I02970g	Strain CBS138 chromosome I complete sequence	1110	Biosynthesis of secondary metabolites	Metabolism	5.00812e-05	0.00122699
CAGL0I04048g	Strain CBS138 chromosome I complete sequence	1110	Biosynthesis of secondary metabolites	Metabolism	5.00812e-05	0.00122699
CAGL0I05016g	Similar to uniprot|P00899 Saccharomyces cerevisiae YER090w TRP2	1110	Biosynthesis of secondary metabolites	Metabolism	5.00812e-05	0.00122699
CAGL0I05126g	Strain CBS138 chromosome I complete sequence	1110	Biosynthesis of secondary metabolites	Metabolism	5.00812e-05	0.00122699
CAGL0I05698g	6-phosphofructokinase (EC 2.7.1.11) (Phosphohexokinase)	1110	Biosynthesis of secondary metabolites	Metabolism	5.00812e-05	0.00122699
CAGL0I06831g	Strain CBS138 chromosome I complete sequence	1110	Biosynthesis of secondary metabolites	Metabolism	5.00812e-05	0.00122699
CAGL0I07843g	Strain CBS138 chromosome I complete sequence	1110	Biosynthesis of secondary metabolites	Metabolism	5.00812e-05	0.00122699
CAGL0I10648g	Asparagine synthetase (EC 6.3.5.4)	1110	Biosynthesis of secondary metabolites	Metabolism	5.00812e-05	0.00122699
CAGL0I10791g	Strain CBS138 chromosome I complete sequence	1110	Biosynthesis of secondary metabolites	Metabolism	5.00812e-05	0.00122699
CAGL0J01441g	Strain CBS138 chromosome J complete sequence	1110	Biosynthesis of secondary metabolites	Metabolism	5.00812e-05	0.00122699
CAGL0J02244g	Mannose-6-phosphate isomerase (EC 5.3.1.8) (Phosphohexomutase) (Phosphomannose isomerase) (PMI)	1110	Biosynthesis of secondary metabolites	Metabolism	5.00812e-05	0.00122699
CAGL0J02882g	Aspartokinase (EC 2.7.2.4)	1110	Biosynthesis of secondary metabolites	Metabolism	5.00812e-05	0.00122699
CAGL0J03212g	Strain CBS138 chromosome J complete sequence	1110	Biosynthesis of secondary metabolites	Metabolism	5.00812e-05	0.00122699
CAGL0J06710g	Strain CBS138 chromosome J complete sequence	1110	Biosynthesis of secondary metabolites	Metabolism	5.00812e-05	0.00122699
CAGL0J06952g	Strain CBS138 chromosome J complete sequence	1110	Biosynthesis of secondary metabolites	Metabolism	5.00812e-05	0.00122699
CAGL0K01705g	Phosphoglycerate mutase	1110	Biosynthesis of secondary metabolites	Metabolism	5.00812e-05	0.00122699
CAGL0K03289g	Similar to uniprot|Q03161 Saccharomyces cerevisiae YMR099c	1110	Biosynthesis of secondary metabolites	Metabolism	5.00812e-05	0.00122699
CAGL0K03465g	Acetolactate synthase (EC 2.2.1.6)	1110	Biosynthesis of secondary metabolites	Metabolism	5.00812e-05	0.00122699
CAGL0K07788g	L-aminoadipate-semialdehyde dehydrogenase large subunit (EC 1.2.1.31) (Alpha-aminoadipate reductase) (Alpha-AR)	1110	Biosynthesis of secondary metabolites	Metabolism	5.00812e-05	0.00122699
CAGL0K08558g	Strain CBS138 chromosome K complete sequence	1110	Biosynthesis of secondary metabolites	Metabolism	5.00812e-05	0.00122699
CAGL0K10780g	Inosine-5'-monophosphate dehydrogenase (IMP dehydrogenase) (IMPD) (IMPDH) (EC 1.1.1.205)	1110	Biosynthesis of secondary metabolites	Metabolism	5.00812e-05	0.00122699
CAGL0K11418g	Adenylate kinase (EC 2.7.4.3) (ATP-AMP transphosphorylase) (ATP:AMP phosphotransferase) (Adenylate kinase cytosolic and mitochondrial) (Adenylate monophosphate kinase)	1110	Biosynthesis of secondary metabolites	Metabolism	5.00812e-05	0.00122699
CAGL0K12100g	Strain CBS138 chromosome K complete sequence	1110	Biosynthesis of secondary metabolites	Metabolism	5.00812e-05	0.00122699
CAGL0K12848g	Phosphomannomutase (EC 5.4.2.8)	1110	Biosynthesis of secondary metabolites	Metabolism	5.00812e-05	0.00122699
CAGL0L00759g	ATP phosphoribosyltransferase (ATP-PRT) (ATP-PRTase) (EC 2.4.2.17)	1110	Biosynthesis of secondary metabolites	Metabolism	5.00812e-05	0.00122699
CAGL0L02937g	Imidazoleglycerol-phosphate dehydratase (IGPD) (EC 4.2.1.19)	1110	Biosynthesis of secondary metabolites	Metabolism	5.00812e-05	0.00122699
CAGL0L03311g	Similar to uniprot|P36136 Saccharomyces cerevisiae YKR043c	1110	Biosynthesis of secondary metabolites	Metabolism	5.00812e-05	0.00122699
CAGL0L03564g	Similar to uniprot|P40857 Saccharomyces cerevisiae YJL097w	1110	Biosynthesis of secondary metabolites	Metabolism	5.00812e-05	0.00122699
CAGL0L05478g	Ribulose-phosphate 3-epimerase (EC 5.1.3.1) (Pentose-5-phosphate 3-epimerase) (PPE) (RPE)	1110	Biosynthesis of secondary metabolites	Metabolism	5.00812e-05	0.00122699
CAGL0L06842g	Strain CBS138 chromosome L complete sequence	1110	Biosynthesis of secondary metabolites	Metabolism	5.00812e-05	0.00122699
CAGL0L07370g	Strain CBS138 chromosome L complete sequence	1110	Biosynthesis of secondary metabolites	Metabolism	5.00812e-05	0.00122699
CAGL0L08184g	Elongation of fatty acids protein (EC 2.3.1.199) (Very-long-chain 3-oxoacyl-CoA synthase)	1110	Biosynthesis of secondary metabolites	Metabolism	5.00812e-05	0.00122699
CAGL0L10538g	2-dehydropantoate 2-reductase (EC 1.1.1.169)	1110	Biosynthesis of secondary metabolites	Metabolism	5.00812e-05	0.00122699
CAGL0L10758g	6-phosphofructokinase (EC 2.7.1.11) (Phosphohexokinase)	1110	Biosynthesis of secondary metabolites	Metabolism	5.00812e-05	0.00122699
CAGL0L11000g	Strain CBS138 chromosome L complete sequence	1110	Biosynthesis of secondary metabolites	Metabolism	5.00812e-05	0.00122699
CAGL0L11088g	Similar to uniprot|Q12040 Saccharomyces cerevisiae YOR283w	1110	Biosynthesis of secondary metabolites	Metabolism	5.00812e-05	0.00122699
CAGL0L12364g	Strain CBS138 chromosome L complete sequence	1110	Biosynthesis of secondary metabolites	Metabolism	5.00812e-05	0.00122699
CAGL0M00330g	Homoserine dehydrogenase (HDH) (EC 1.1.1.3)	1110	Biosynthesis of secondary metabolites	Metabolism	5.00812e-05	0.00122699
CAGL0M00880g	Strain CBS138 chromosome M complete sequence	1110	Biosynthesis of secondary metabolites	Metabolism	5.00812e-05	0.00122699
CAGL0M04059g	Strain CBS138 chromosome M complete sequence	1110	Biosynthesis of secondary metabolites	Metabolism	5.00812e-05	0.00122699
CAGL0M06017g	Strain CBS138 chromosome M complete sequence	1110	Biosynthesis of secondary metabolites	Metabolism	5.00812e-05	0.00122699
CAGL0M07095g	Squalene synthase (SQS) (SS) (EC 2.5.1.21) (FPP:FPP farnesyltransferase) (Farnesyl-diphosphate farnesyltransferase)	1110	Biosynthesis of secondary metabolites	Metabolism	5.00812e-05	0.00122699
CAGL0M07920g	Pyruvate decarboxylase (EC 4.1.1.1)	1110	Biosynthesis of secondary metabolites	Metabolism	5.00812e-05	0.00122699
CAGL0M11484g	Pentafunctional AROM polypeptide [Includes: 3-dehydroquinate synthase (DHQS) (EC 4.2.3.4); 3-phosphoshikimate 1-carboxyvinyltransferase (EC 2.5.1.19) (5-enolpyruvylshikimate-3-phosphate synthase) (EPSP synthase) (EPSPS); Shikimate kinase (SK) (EC 2.7.1.71); 3-dehydroquinate dehydratase (3-dehydroquinase) (EC 4.2.1.10); Shikimate dehydrogenase (EC 1.1.1.25)]	1110	Biosynthesis of secondary metabolites	Metabolism	5.00812e-05	0.00122699
CAGL0M12034g	Pyruvate kinase 1 (PK 1) (EC 2.7.1.40)	1110	Biosynthesis of secondary metabolites	Metabolism	5.00812e-05	0.00122699
CAGL0M12188g	Strain CBS138 chromosome M complete sequence	1110	Biosynthesis of secondary metabolites	Metabolism	5.00812e-05	0.00122699
CAGL0M13277g	Nucleoside diphosphate kinase (EC 2.7.4.6)	1110	Biosynthesis of secondary metabolites	Metabolism	5.00812e-05	0.00122699
CAGL0M14047g	Strain CBS138 chromosome M complete sequence	1110	Biosynthesis of secondary metabolites	Metabolism	5.00812e-05	0.00122699
CAGL0B01903g	DNA polymerase epsilon subunit D (EC 2.7.7.7) (DNA polymerase II subunit D)	3030	DNA replication	Genetic Information Processing	0.000103083	0.00202044
CAGL0B03355g	DNA polymerase epsilon subunit C (EC 2.7.7.7) (DNA polymerase II subunit C)	3030	DNA replication	Genetic Information Processing	0.000103083	0.00202044
CAGL0B03707g	Strain CBS138 chromosome B complete sequence	3030	DNA replication	Genetic Information Processing	0.000103083	0.00202044
CAGL0D01716g	Proliferating cell nuclear antigen	3030	DNA replication	Genetic Information Processing	0.000103083	0.00202044
CAGL0F00451g	Strain CBS138 chromosome F complete sequence	3030	DNA replication	Genetic Information Processing	0.000103083	0.00202044
CAGL0F04939g	Strain CBS138 chromosome F complete sequence	3030	DNA replication	Genetic Information Processing	0.000103083	0.00202044
CAGL0G00726g	Strain CBS138 chromosome G complete sequence	3030	DNA replication	Genetic Information Processing	0.000103083	0.00202044
CAGL0G06666g	DNA polymerase (EC 2.7.7.7)	3030	DNA replication	Genetic Information Processing	0.000103083	0.00202044
CAGL0I03256g	Strain CBS138 chromosome I complete sequence	3030	DNA replication	Genetic Information Processing	0.000103083	0.00202044
CAGL0I07645g	Strain CBS138 chromosome I complete sequence	3030	DNA replication	Genetic Information Processing	0.000103083	0.00202044
CAGL0J04444g	Similar to uniprot|P29469 Saccharomyces cerevisiae YBL023c MCM2	3030	DNA replication	Genetic Information Processing	0.000103083	0.00202044
CAGL0J06424g	Similar to uniprot|P53091 Saccharomyces cerevisiae YGL201c MCM6	3030	DNA replication	Genetic Information Processing	0.000103083	0.00202044
CAGL0J08030g	DNA polymerase epsilon catalytic subunit A (EC 2.7.7.7) (DNA polymerase II subunit A)	3030	DNA replication	Genetic Information Processing	0.000103083	0.00202044
CAGL0K02431g	Strain CBS138 chromosome K complete sequence	3030	DNA replication	Genetic Information Processing	0.000103083	0.00202044
CAGL0K11506g	Flap endonuclease 1 (FEN-1) (EC 3.1.-.-) (Flap structure-specific endonuclease 1)	3030	DNA replication	Genetic Information Processing	0.000103083	0.00202044
CAGL0L01397g	Strain CBS138 chromosome L complete sequence	3030	DNA replication	Genetic Information Processing	0.000103083	0.00202044
CAGL0L09471g	DNA primase (EC 2.7.7.-)	3030	DNA replication	Genetic Information Processing	0.000103083	0.00202044
CAGL0M03575g	Similar to uniprot|P38629 Saccharomyces cerevisiae YNL290w RFC3	3030	DNA replication	Genetic Information Processing	0.000103083	0.00202044
CAGL0M05423g	Similar to uniprot|P38132 Saccharomyces cerevisiae YBR202w CDC47	3030	DNA replication	Genetic Information Processing	0.000103083	0.00202044
CAGL0A00429g	Strain CBS138 chromosome A complete sequence	100	Steroid biosynthesis	Metabolism	0.000885237	0.0144589
CAGL0C02981g	O-acyltransferase	100	Steroid biosynthesis	Metabolism	0.000885237	0.0144589
CAGL0D05940g	Squalene monooxygenase (EC 1.14.13.132) (Squalene epoxidase) (SE)	100	Steroid biosynthesis	Metabolism	0.000885237	0.0144589
CAGL0E04334g	Lanosterol 14-alpha demethylase (EC 1.14.13.70) (CYPLI) (Cytochrome P450 51) (Cytochrome P450-14DM) (Cytochrome P450-LIA1) (Sterol 14-alpha demethylase)	100	Steroid biosynthesis	Metabolism	0.000885237	0.0144589
CAGL0F01793g	C-5 sterol desaturase (EC 1.3.3.-) (Ergosterol Delta(5,6) desaturase) (Sterol-C5-desaturase)	100	Steroid biosynthesis	Metabolism	0.000885237	0.0144589
CAGL0G00594g	Similar to uniprot|P53199 Saccharomyces cerevisiae YGL001c ERG26	100	Steroid biosynthesis	Metabolism	0.000885237	0.0144589
CAGL0H04653g	Sterol 24-C-methyltransferase (EC 2.1.1.41) (Delta(24)-sterol C-methyltransferase)	100	Steroid biosynthesis	Metabolism	0.000885237	0.0144589
CAGL0I02970g	Strain CBS138 chromosome I complete sequence	100	Steroid biosynthesis	Metabolism	0.000885237	0.0144589
CAGL0K04477g	Similar to uniprot|P53045 Saccharomyces cerevisiae YGR060w C-4 methyl sterol oxidase	100	Steroid biosynthesis	Metabolism	0.000885237	0.0144589
CAGL0L10714g	Similar to uniprot|P32352 Saccharomyces cerevisiae YMR202w ERG2 C-8 sterol isomerase	100	Steroid biosynthesis	Metabolism	0.000885237	0.0144589
CAGL0M07095g	Squalene synthase (SQS) (SS) (EC 2.5.1.21) (FPP:FPP farnesyltransferase) (Farnesyl-diphosphate farnesyltransferase)	100	Steroid biosynthesis	Metabolism	0.000885237	0.0144589
CAGL0M11506g	3-keto-steroid reductase (EC 1.1.1.270)	100	Steroid biosynthesis	Metabolism	0.000885237	0.0144589

## Sheet: KEGG_down_genes
Gene ID	Protein name	KEGG pathway ID	KEGG pathway name	KEGG main category	Exact p-value	Adjusted p-value
CAGL0A04829g	Strain CBS138 chromosome A complete sequence	500	Starch and sucrose metabolism	Metabolism	3.77415e-09	3.5477e-07
CAGL0F00605g	Strain CBS138 chromosome F complete sequence	500	Starch and sucrose metabolism	Metabolism	3.77415e-09	3.5477e-07
CAGL0F04719g	Strain CBS138 chromosome F complete sequence	500	Starch and sucrose metabolism	Metabolism	3.77415e-09	3.5477e-07
CAGL0F04895g	Phosphorylase (EC 2.4.1.1)	500	Starch and sucrose metabolism	Metabolism	3.77415e-09	3.5477e-07
CAGL0G00220g	Similar to uniprot|P15703 Saccharomyces cerevisiae YGR282c BGL2	500	Starch and sucrose metabolism	Metabolism	3.77415e-09	3.5477e-07
CAGL0G02717g	Strain CBS138 chromosome G complete sequence	500	Starch and sucrose metabolism	Metabolism	3.77415e-09	3.5477e-07
CAGL0G05335g	Strain CBS138 chromosome G complete sequence	500	Starch and sucrose metabolism	Metabolism	3.77415e-09	3.5477e-07
CAGL0G09515g	Strain CBS138 chromosome G complete sequence	500	Starch and sucrose metabolism	Metabolism	3.77415e-09	3.5477e-07
CAGL0G09977g	Similar to uniprot|Q06625 Saccharomyces cerevisiae YPR184w GDB1	500	Starch and sucrose metabolism	Metabolism	3.77415e-09	3.5477e-07
CAGL0H02387g	Strain CBS138 chromosome H complete sequence	500	Starch and sucrose metabolism	Metabolism	3.77415e-09	3.5477e-07
CAGL0J06468g	Strain CBS138 chromosome J complete sequence	500	Starch and sucrose metabolism	Metabolism	3.77415e-09	3.5477e-07
CAGL0J09812g	Strain CBS138 chromosome J complete sequence	500	Starch and sucrose metabolism	Metabolism	3.77415e-09	3.5477e-07
CAGL0K03421g	Similar to uniprot|P37012 Saccharomyces cerevisiae YMR105c Phosphoglucomutase 2	500	Starch and sucrose metabolism	Metabolism	3.77415e-09	3.5477e-07
CAGL0K04037g	Strain CBS138 chromosome K complete sequence	500	Starch and sucrose metabolism	Metabolism	3.77415e-09	3.5477e-07
CAGL0K05137g	Strain CBS138 chromosome K complete sequence	500	Starch and sucrose metabolism	Metabolism	3.77415e-09	3.5477e-07
CAGL0K07480g	Similar to uniprot|P37012 Saccharomyces cerevisiae YMR105c PGM2 phosphoglucomutase	500	Starch and sucrose metabolism	Metabolism	3.77415e-09	3.5477e-07
CAGL0K10626g	Similar to uniprot|P23337 Saccharomyces cerevisiae YFR015c GSY1	500	Starch and sucrose metabolism	Metabolism	3.77415e-09	3.5477e-07
CAGL0L01925g	Strain CBS138 chromosome L complete sequence	500	Starch and sucrose metabolism	Metabolism	3.77415e-09	3.5477e-07
CAGL0M02981g	Similar to uniprot|Q03262 Saccharomyces cerevisiae YMR278w	500	Starch and sucrose metabolism	Metabolism	3.77415e-09	3.5477e-07
CAGL0M03377g	1,4-alpha-glucan-branching enzyme (EC 2.4.1.18) (Glycogen-branching enzyme)	500	Starch and sucrose metabolism	Metabolism	3.77415e-09	3.5477e-07
CAGL0M10439g	Trehalase (EC 3.2.1.28) (Alpha-trehalose glucohydrolase)	500	Starch and sucrose metabolism	Metabolism	3.77415e-09	3.5477e-07
CAGL0A03740g	Acyl-coenzyme A oxidase (Acyl-CoA oxidase) (EC 1.3.3.6)	4146	Peroxisome	Cellular Processes	2.68293e-07	1.26098e-05
CAGL0B03465g	Protein SYM1	4146	Peroxisome	Cellular Processes	2.68293e-07	1.26098e-05
CAGL0C04741g	Superoxide dismutase [Cu-Zn] (EC 1.15.1.1)	4146	Peroxisome	Cellular Processes	2.68293e-07	1.26098e-05
CAGL0C05027g	Similar to uniprot|P80235 Saccharomyces cerevisiae YAR035w YAT1	4146	Peroxisome	Cellular Processes	2.68293e-07	1.26098e-05
CAGL0D00352g	Similar to uniprot|P34230 Saccharomyces cerevisiae YKL188c PXA2 ABC transporter	4146	Peroxisome	Cellular Processes	2.68293e-07	1.26098e-05
CAGL0D02574g	Peroxisomal biogenesis factor 6 (Peroxin-6)	4146	Peroxisome	Cellular Processes	2.68293e-07	1.26098e-05
CAGL0E04356g	Superoxide dismutase (EC 1.15.1.1)	4146	Peroxisome	Cellular Processes	2.68293e-07	1.26098e-05
CAGL0E05082g	Strain CBS138 chromosome E complete sequence	4146	Peroxisome	Cellular Processes	2.68293e-07	1.26098e-05
CAGL0H03663g	Isocitrate dehydrogenase [NADP] (EC 1.1.1.42)	4146	Peroxisome	Cellular Processes	2.68293e-07	1.26098e-05
CAGL0H08063g	Similar to uniprot|P32573 Saccharomyces cerevisiae YNL202w SPS19	4146	Peroxisome	Cellular Processes	2.68293e-07	1.26098e-05
CAGL0H09174g	Similarities with uniprot|P24004 Saccharomyces cerevisiae YKL197c PAS1	4146	Peroxisome	Cellular Processes	2.68293e-07	1.26098e-05
CAGL0H09460g	Similar to uniprot|P39518 Saccharomyces cerevisiae YER015w FAA2	4146	Peroxisome	Cellular Processes	2.68293e-07	1.26098e-05
CAGL0I06292g	Similar to uniprot|P32800 Saccharomyces cerevisiae YJL210w PAS5	4146	Peroxisome	Cellular Processes	2.68293e-07	1.26098e-05
CAGL0I09878g	Strain CBS138 chromosome I complete sequence	4146	Peroxisome	Cellular Processes	2.68293e-07	1.26098e-05
CAGL0J11836g	Strain CBS138 chromosome J complete sequence	4146	Peroxisome	Cellular Processes	2.68293e-07	1.26098e-05
CAGL0K10868g	Catalase (EC 1.11.1.6)	4146	Peroxisome	Cellular Processes	2.68293e-07	1.26098e-05
CAGL0K11209g	Peroxisomal targeting signal receptor (PTS1 receptor) (PTS1R) (Peroxin-5)	4146	Peroxisome	Cellular Processes	2.68293e-07	1.26098e-05
CAGL0K12518g	Similar to uniprot|P43567 Saccharomyces cerevisiae YFL030w	4146	Peroxisome	Cellular Processes	2.68293e-07	1.26098e-05
CAGL0M01342g	Strain CBS138 chromosome M complete sequence	4146	Peroxisome	Cellular Processes	2.68293e-07	1.26098e-05
CAGL0M02387g	Strain CBS138 chromosome M complete sequence	4146	Peroxisome	Cellular Processes	2.68293e-07	1.26098e-05
CAGL0A01045g	Similar to uniprot|P08417 Saccharomyces cerevisiae YPL262w FUM1 fumarate hydratase	20	Citrate cycle (TCA cycle)	Metabolism	3.08305e-06	9.66024e-05
CAGL0C03223g	Succinate dehydrogenase [ubiquinone] iron-sulfur subunit, mitochondrial (EC 1.3.5.1) (Iron-sulfur subunit of complex II) (Ip)	20	Citrate cycle (TCA cycle)	Metabolism	3.08305e-06	9.66024e-05
CAGL0D06424g	Similar to uniprot|P19414 Saccharomyces cerevisiae YLR304c ACO1 aconitate hydratase	20	Citrate cycle (TCA cycle)	Metabolism	3.08305e-06	9.66024e-05
CAGL0E01705g	Malate dehydrogenase (EC 1.1.1.37)	20	Citrate cycle (TCA cycle)	Metabolism	3.08305e-06	9.66024e-05
CAGL0F01947g	Dihydrolipoyl dehydrogenase (EC 1.8.1.4)	20	Citrate cycle (TCA cycle)	Metabolism	3.08305e-06	9.66024e-05
CAGL0F08107g	Strain CBS138 chromosome F complete sequence	20	Citrate cycle (TCA cycle)	Metabolism	3.08305e-06	9.66024e-05
CAGL0G02673g	Strain CBS138 chromosome G complete sequence	20	Citrate cycle (TCA cycle)	Metabolism	3.08305e-06	9.66024e-05
CAGL0G08712g	Strain CBS138 chromosome G complete sequence	20	Citrate cycle (TCA cycle)	Metabolism	3.08305e-06	9.66024e-05
CAGL0H03663g	Isocitrate dehydrogenase [NADP] (EC 1.1.1.42)	20	Citrate cycle (TCA cycle)	Metabolism	3.08305e-06	9.66024e-05
CAGL0H03993g	Citrate synthase	20	Citrate cycle (TCA cycle)	Metabolism	3.08305e-06	9.66024e-05
CAGL0H06633g	Phosphoenolpyruvate carboxykinase [ATP] (EC 4.1.1.49)	20	Citrate cycle (TCA cycle)	Metabolism	3.08305e-06	9.66024e-05
CAGL0J00847g	Strain CBS138 chromosome J complete sequence	20	Citrate cycle (TCA cycle)	Metabolism	3.08305e-06	9.66024e-05
CAGL0J10186g	Acetyltransferase component of pyruvate dehydrogenase complex (EC 2.3.1.12)	20	Citrate cycle (TCA cycle)	Metabolism	3.08305e-06	9.66024e-05
CAGL0L05236g	Malate dehydrogenase (EC 1.1.1.37)	20	Citrate cycle (TCA cycle)	Metabolism	3.08305e-06	9.66024e-05
CAGL0L06798g	Malate dehydrogenase (EC 1.1.1.37)	20	Citrate cycle (TCA cycle)	Metabolism	3.08305e-06	9.66024e-05
CAGL0L09086g	Citrate synthase	20	Citrate cycle (TCA cycle)	Metabolism	3.08305e-06	9.66024e-05
CAGL0L12078g	Pyruvate dehydrogenase E1 component subunit alpha (EC 1.2.4.1)	20	Citrate cycle (TCA cycle)	Metabolism	3.08305e-06	9.66024e-05
CAGL0C00649g	Similar to uniprot|P16140 Saccharomyces cerevisiae YBR127c VMA2	190	Oxidative phosphorylation	Metabolism	3.73826e-05	0.000878492
CAGL0C01325g	Strain CBS138 chromosome C complete sequence	190	Oxidative phosphorylation	Metabolism	3.73826e-05	0.000878492
CAGL0C02623g	Similar to uniprot|P04039 Saccharomyces cerevisiae YLR395c COX8	190	Oxidative phosphorylation	Metabolism	3.73826e-05	0.000878492
CAGL0C02959g	Strain CBS138 chromosome C complete sequence	190	Oxidative phosphorylation	Metabolism	3.73826e-05	0.000878492
CAGL0C03223g	Succinate dehydrogenase [ubiquinone] iron-sulfur subunit, mitochondrial (EC 1.3.5.1) (Iron-sulfur subunit of complex II) (Ip)	190	Oxidative phosphorylation	Metabolism	3.73826e-05	0.000878492
CAGL0C04455g	Similar to uniprot|Q12165 Saccharomyces cerevisiae YDL004w ATP16	190	Oxidative phosphorylation	Metabolism	3.73826e-05	0.000878492
CAGL0D00748g	Cytochrome c oxidase subunit 7A (EC 1.9.3.1) (Cytochrome c oxidase polypeptide VIIA)	190	Oxidative phosphorylation	Metabolism	3.73826e-05	0.000878492
CAGL0D05192g	Strain CBS138 chromosome D complete sequence	190	Oxidative phosphorylation	Metabolism	3.73826e-05	0.000878492
CAGL0D05632g	Similar to uniprot|Q12287 Saccharomyces cerevisiae YLL009c COX17	190	Oxidative phosphorylation	Metabolism	3.73826e-05	0.000878492
CAGL0E05346g	Strain CBS138 chromosome E complete sequence	190	Oxidative phosphorylation	Metabolism	3.73826e-05	0.000878492
CAGL0F04565g	Strain CBS138 chromosome F complete sequence	190	Oxidative phosphorylation	Metabolism	3.73826e-05	0.000878492
CAGL0G10131g	Cytochrome b-c1 complex subunit 2, mitochondrial (Complex III subunit 2) (Core protein II) (Ubiquinol-cytochrome-c reductase complex core protein 2)	190	Oxidative phosphorylation	Metabolism	3.73826e-05	0.000878492
CAGL0H00506g	ATP synthase subunit beta (EC 3.6.3.14)	190	Oxidative phosphorylation	Metabolism	3.73826e-05	0.000878492
CAGL0H05489g	ATP synthase subunit 4, mitochondrial	190	Oxidative phosphorylation	Metabolism	3.73826e-05	0.000878492
CAGL0I00572g	Similar to uniprot|Q12349 Saccharomyces cerevisiae YLR295c ATP14	190	Oxidative phosphorylation	Metabolism	3.73826e-05	0.000878492
CAGL0I03190g	Cytochrome b-c1 complex subunit Rieske, mitochondrial (EC 1.10.2.2)	190	Oxidative phosphorylation	Metabolism	3.73826e-05	0.000878492
CAGL0I03960g	Similar to uniprot|P17255 Saccharomyces cerevisiae YDL185w TFP1	190	Oxidative phosphorylation	Metabolism	3.73826e-05	0.000878492
CAGL0J00429g	Similar to uniprot|P00427 Saccharomyces cerevisiae YHR051w COX6	190	Oxidative phosphorylation	Metabolism	3.73826e-05	0.000878492
CAGL0J00627g	Similar to uniprot|P23968 Saccharomyces cerevisiae YHR026w PPA1	190	Oxidative phosphorylation	Metabolism	3.73826e-05	0.000878492
CAGL0J00847g	Strain CBS138 chromosome J complete sequence	190	Oxidative phosphorylation	Metabolism	3.73826e-05	0.000878492
CAGL0K05379g	Similar to uniprot|P41807 Saccharomyces cerevisiae YPR036w VMA13	190	Oxidative phosphorylation	Metabolism	3.73826e-05	0.000878492
CAGL0L06160g	Strain CBS138 chromosome L complete sequence	190	Oxidative phosphorylation	Metabolism	3.73826e-05	0.000878492
CAGL0L10406g	Similar to uniprot|P07143 Saccharomyces cerevisiae YOR065w CYT1 cytochrome-c1	190	Oxidative phosphorylation	Metabolism	3.73826e-05	0.000878492
CAGL0M09581g	ATP synthase subunit alpha	190	Oxidative phosphorylation	Metabolism	3.73826e-05	0.000878492
CAGL0D06424g	Similar to uniprot|P19414 Saccharomyces cerevisiae YLR304c ACO1 aconitate hydratase	630	Glyoxylate and dicarboxylate metabolism	Metabolism	5.61003e-05	0.00105469
CAGL0E01705g	Malate dehydrogenase (EC 1.1.1.37)	630	Glyoxylate and dicarboxylate metabolism	Metabolism	5.61003e-05	0.00105469
CAGL0H03993g	Citrate synthase	630	Glyoxylate and dicarboxylate metabolism	Metabolism	5.61003e-05	0.00105469
CAGL0J03058g	Isocitrate lyase (ICL) (Isocitrase) (Isocitratase) (EC 4.1.3.1)	630	Glyoxylate and dicarboxylate metabolism	Metabolism	5.61003e-05	0.00105469
CAGL0K00891g	Similar to uniprot|P42938 Saccharomyces cerevisiae YGR205w	630	Glyoxylate and dicarboxylate metabolism	Metabolism	5.61003e-05	0.00105469
CAGL0K10868g	Catalase (EC 1.11.1.6)	630	Glyoxylate and dicarboxylate metabolism	Metabolism	5.61003e-05	0.00105469
CAGL0K12518g	Similar to uniprot|P43567 Saccharomyces cerevisiae YFL030w	630	Glyoxylate and dicarboxylate metabolism	Metabolism	5.61003e-05	0.00105469
CAGL0L03982g	Malate synthase (EC 2.3.3.9)	630	Glyoxylate and dicarboxylate metabolism	Metabolism	5.61003e-05	0.00105469
CAGL0L05236g	Malate dehydrogenase (EC 1.1.1.37)	630	Glyoxylate and dicarboxylate metabolism	Metabolism	5.61003e-05	0.00105469
CAGL0L06798g	Malate dehydrogenase (EC 1.1.1.37)	630	Glyoxylate and dicarboxylate metabolism	Metabolism	5.61003e-05	0.00105469
CAGL0L09086g	Citrate synthase	630	Glyoxylate and dicarboxylate metabolism	Metabolism	5.61003e-05	0.00105469
CAGL0L09273g	Isocitrate lyase	630	Glyoxylate and dicarboxylate metabolism	Metabolism	5.61003e-05	0.00105469
CAGL0A01045g	Similar to uniprot|P08417 Saccharomyces cerevisiae YPL262w FUM1 fumarate hydratase	1200	Carbon metabolism	Metabolism	0.000116745	0.001829
CAGL0A04829g	Strain CBS138 chromosome A complete sequence	1200	Carbon metabolism	Metabolism	0.000116745	0.001829
CAGL0B00286g	Strain CBS138 chromosome B complete sequence	1200	Carbon metabolism	Metabolism	0.000116745	0.001829
CAGL0B03069g	Transaldolase (EC 2.2.1.2)	1200	Carbon metabolism	Metabolism	0.000116745	0.001829
CAGL0C03223g	Succinate dehydrogenase [ubiquinone] iron-sulfur subunit, mitochondrial (EC 1.3.5.1) (Iron-sulfur subunit of complex II) (Ip)	1200	Carbon metabolism	Metabolism	0.000116745	0.001829
CAGL0D01298g	Transketolase (EC 2.2.1.1)	1200	Carbon metabolism	Metabolism	0.000116745	0.001829
CAGL0D06402g	Strain CBS138 chromosome D complete sequence	1200	Carbon metabolism	Metabolism	0.000116745	0.001829
CAGL0D06424g	Similar to uniprot|P19414 Saccharomyces cerevisiae YLR304c ACO1 aconitate hydratase	1200	Carbon metabolism	Metabolism	0.000116745	0.001829
CAGL0E01705g	Malate dehydrogenase (EC 1.1.1.37)	1200	Carbon metabolism	Metabolism	0.000116745	0.001829
CAGL0E05610g	Pyruvate kinase 2 (PK 2) (EC 2.7.1.40)	1200	Carbon metabolism	Metabolism	0.000116745	0.001829
CAGL0F00605g	Strain CBS138 chromosome F complete sequence	1200	Carbon metabolism	Metabolism	0.000116745	0.001829
CAGL0F01947g	Dihydrolipoyl dehydrogenase (EC 1.8.1.4)	1200	Carbon metabolism	Metabolism	0.000116745	0.001829
CAGL0F07029g	Methylenetetrahydrofolate reductase (EC 1.5.1.20)	1200	Carbon metabolism	Metabolism	0.000116745	0.001829
CAGL0F08107g	Strain CBS138 chromosome F complete sequence	1200	Carbon metabolism	Metabolism	0.000116745	0.001829
CAGL0F08261g	Enolase 1 (EC 4.2.1.11) (2-phospho-D-glycerate hydro-lyase 1) (2-phosphoglycerate dehydratase 1)	1200	Carbon metabolism	Metabolism	0.000116745	0.001829
CAGL0G02673g	Strain CBS138 chromosome G complete sequence	1200	Carbon metabolism	Metabolism	0.000116745	0.001829
CAGL0G08712g	Strain CBS138 chromosome G complete sequence	1200	Carbon metabolism	Metabolism	0.000116745	0.001829
CAGL0H03663g	Isocitrate dehydrogenase [NADP] (EC 1.1.1.42)	1200	Carbon metabolism	Metabolism	0.000116745	0.001829
CAGL0H03993g	Citrate synthase	1200	Carbon metabolism	Metabolism	0.000116745	0.001829
CAGL0H04939g	Strain CBS138 chromosome H complete sequence	1200	Carbon metabolism	Metabolism	0.000116745	0.001829
CAGL0H06633g	Phosphoenolpyruvate carboxykinase [ATP] (EC 4.1.1.49)	1200	Carbon metabolism	Metabolism	0.000116745	0.001829
CAGL0J00451g	Glyceraldehyde-3-phosphate dehydrogenase 1 (GAPDH 1) (EC 1.2.1.12)	1200	Carbon metabolism	Metabolism	0.000116745	0.001829
CAGL0J00847g	Strain CBS138 chromosome J complete sequence	1200	Carbon metabolism	Metabolism	0.000116745	0.001829
CAGL0J03058g	Isocitrate lyase (ICL) (Isocitrase) (Isocitratase) (EC 4.1.3.1)	1200	Carbon metabolism	Metabolism	0.000116745	0.001829
CAGL0J07612g	Glucose-6-phosphate 1-dehydrogenase (EC 1.1.1.49)	1200	Carbon metabolism	Metabolism	0.000116745	0.001829
CAGL0J10186g	Acetyltransferase component of pyruvate dehydrogenase complex (EC 2.3.1.12)	1200	Carbon metabolism	Metabolism	0.000116745	0.001829
CAGL0K12518g	Similar to uniprot|P43567 Saccharomyces cerevisiae YFL030w	1200	Carbon metabolism	Metabolism	0.000116745	0.001829
CAGL0L00649g	Acetyl-coenzyme A synthetase 1 (EC 6.2.1.1) (Acetate--CoA ligase 1) (Acyl-activating enzyme 1)	1200	Carbon metabolism	Metabolism	0.000116745	0.001829
CAGL0L03982g	Malate synthase (EC 2.3.3.9)	1200	Carbon metabolism	Metabolism	0.000116745	0.001829
CAGL0L05236g	Malate dehydrogenase (EC 1.1.1.37)	1200	Carbon metabolism	Metabolism	0.000116745	0.001829
CAGL0L06798g	Malate dehydrogenase (EC 1.1.1.37)	1200	Carbon metabolism	Metabolism	0.000116745	0.001829
CAGL0L09086g	Citrate synthase	1200	Carbon metabolism	Metabolism	0.000116745	0.001829
CAGL0L09273g	Isocitrate lyase	1200	Carbon metabolism	Metabolism	0.000116745	0.001829
CAGL0L12078g	Pyruvate dehydrogenase E1 component subunit alpha (EC 1.2.4.1)	1200	Carbon metabolism	Metabolism	0.000116745	0.001829
CAGL0L12254g	Similar to uniprot|P52893 Saccharomyces cerevisiae YLR089c	1200	Carbon metabolism	Metabolism	0.000116745	0.001829
CAGL0A01045g	Similar to uniprot|P08417 Saccharomyces cerevisiae YPL262w FUM1 fumarate hydratase	620	Pyruvate metabolism	Metabolism	0.000680256	0.00913487
CAGL0D06688g	Strain CBS138 chromosome D complete sequence	620	Pyruvate metabolism	Metabolism	0.000680256	0.00913487
CAGL0E01705g	Malate dehydrogenase (EC 1.1.1.37)	620	Pyruvate metabolism	Metabolism	0.000680256	0.00913487
CAGL0E05170g	Strain CBS138 chromosome E complete sequence	620	Pyruvate metabolism	Metabolism	0.000680256	0.00913487
CAGL0E05610g	Pyruvate kinase 2 (PK 2) (EC 2.7.1.40)	620	Pyruvate metabolism	Metabolism	0.000680256	0.00913487
CAGL0F01947g	Dihydrolipoyl dehydrogenase (EC 1.8.1.4)	620	Pyruvate metabolism	Metabolism	0.000680256	0.00913487
CAGL0G06732g	Strain CBS138 chromosome G complete sequence	620	Pyruvate metabolism	Metabolism	0.000680256	0.00913487
CAGL0H06633g	Phosphoenolpyruvate carboxykinase [ATP] (EC 4.1.1.49)	620	Pyruvate metabolism	Metabolism	0.000680256	0.00913487
CAGL0J04268g	Acetyl-CoA hydrolase (EC 3.1.2.1) (Acetyl-CoA deacylase) (Acetyl-CoA acylase)	620	Pyruvate metabolism	Metabolism	0.000680256	0.00913487
CAGL0J10186g	Acetyltransferase component of pyruvate dehydrogenase complex (EC 2.3.1.12)	620	Pyruvate metabolism	Metabolism	0.000680256	0.00913487
CAGL0L00649g	Acetyl-coenzyme A synthetase 1 (EC 6.2.1.1) (Acetate--CoA ligase 1) (Acyl-activating enzyme 1)	620	Pyruvate metabolism	Metabolism	0.000680256	0.00913487
CAGL0L03982g	Malate synthase (EC 2.3.3.9)	620	Pyruvate metabolism	Metabolism	0.000680256	0.00913487
CAGL0L05236g	Malate dehydrogenase (EC 1.1.1.37)	620	Pyruvate metabolism	Metabolism	0.000680256	0.00913487
CAGL0L06798g	Malate dehydrogenase (EC 1.1.1.37)	620	Pyruvate metabolism	Metabolism	0.000680256	0.00913487
CAGL0L07656g	Lactoylglutathione lyase (EC 4.4.1.5) (Glyoxalase I)	620	Pyruvate metabolism	Metabolism	0.000680256	0.00913487
CAGL0L12078g	Pyruvate dehydrogenase E1 component subunit alpha (EC 1.2.4.1)	620	Pyruvate metabolism	Metabolism	0.000680256	0.00913487
CAGL0A04719g	Similar to uniprot|P30657 Saccharomyces cerevisiae YFR050c PRE4	3050	Proteasome	Genetic Information Processing	0.000861328	0.0101206
CAGL0D06292g	Strain CBS138 chromosome D complete sequence	3050	Proteasome	Genetic Information Processing	0.000861328	0.0101206
CAGL0E06490g	Strain CBS138 chromosome E complete sequence	3050	Proteasome	Genetic Information Processing	0.000861328	0.0101206
CAGL0F02101g	Strain CBS138 chromosome F complete sequence	3050	Proteasome	Genetic Information Processing	0.000861328	0.0101206
CAGL0G01804g	Similar to uniprot|P30656 Saccharomyces cerevisiae YPR103w PRE2	3050	Proteasome	Genetic Information Processing	0.000861328	0.0101206
CAGL0H07007g	Similar to uniprot|P23639 Saccharomyces cerevisiae YML092c PRE8	3050	Proteasome	Genetic Information Processing	0.000861328	0.0101206
CAGL0I03674g	Similar to uniprot|Q12250 Saccharomyces cerevisiae YDL147w RPN5	3050	Proteasome	Genetic Information Processing	0.000861328	0.0101206
CAGL0J00605g	26S proteasome regulatory subunit RPN1	3050	Proteasome	Genetic Information Processing	0.000861328	0.0101206
CAGL0K08866g	26S proteasome regulatory subunit RPN8	3050	Proteasome	Genetic Information Processing	0.000861328	0.0101206
CAGL0K08910g	Similar to uniprot|P53549 Saccharomyces cerevisiae YOR259c CRL13	3050	Proteasome	Genetic Information Processing	0.000861328	0.0101206
CAGL0L04312g	Similar to uniprot|P25043 Saccharomyces cerevisiae YOR157c PUP1	3050	Proteasome	Genetic Information Processing	0.000861328	0.0101206
CAGL0L07238g	Similar to uniprot|Q12377 Saccharomyces cerevisiae YDL097c RPN6	3050	Proteasome	Genetic Information Processing	0.000861328	0.0101206
CAGL0M12859g	26S proteasome regulatory subunit RPN2	3050	Proteasome	Genetic Information Processing	0.000861328	0.0101206
CAGL0M14003g	Similar to uniprot|P40302 Saccharomyces cerevisiae YMR314w PRE5	3050	Proteasome	Genetic Information Processing	0.000861328	0.0101206
CAGL0D00352g	Similar to uniprot|P34230 Saccharomyces cerevisiae YKL188c PXA2 ABC transporter	2010	ABC transporters	Environmental Information Processing	0.00369641	0.038607
CAGL0I04862g	Strain CBS138 chromosome I complete sequence	2010	ABC transporters	Environmental Information Processing	0.00369641	0.038607
CAGL0K00363g	Similar to uniprot|P12866 Saccharomyces cerevisiae YKL209c STE6	2010	ABC transporters	Environmental Information Processing	0.00369641	0.038607
CAGL0M01760g	Strain CBS138 chromosome M complete sequence	2010	ABC transporters	Environmental Information Processing	0.00369641	0.038607
CAGL0M02387g	Strain CBS138 chromosome M complete sequence	2010	ABC transporters	Environmental Information Processing	0.00369641	0.038607
